# Supplementary material for: De Novo Cancer Mutations Frequently Associate with Recurrent Chromosomal Abnormalities during Long-Term Human Pluripotent Stem Cell Culture
Source: Cells. 2024 Aug 21;13(16):1395. doi: 10.3390/cells13161395 (PMC11353044; doi:10.3390/cells13161395)
Supplement: Supplementary file 1 [file cells-13-01395-s001.zip]

Archive with 4 entries (4 files):
- Source_data Final.xlsx
- Supplementary table 1.xlsx
- Supplementary table 2.xlsx
- Supplementary table 3.xlsx
