# Supplementary material for: De Novo Cancer Mutations Frequently Associate with Recurrent Chromosomal Abnormalities during Long-Term Human Pluripotent Stem Cell Culture
Source: Cells. 2024 Aug 21;13(16):1395. doi: 10.3390/cells13161395 (PMC11353044; doi:10.3390/cells13161395)
Supplement: Supplementary file 1 [file cells-13-01395-s001.zip › Source_data Final.xlsx]

## Sheet: Figure 1B-C (Data not shown)
Line	sample	passage	number of de novo cnv	total number of CNV	de novo SNV	total number SNV
VUB001	1	66	0	0	0	0
VUB001	2	117	1	1	0	0
VUB001	3	285	1	2	3	3
VUB002	1	6	0	0	0	0
VUB002	2	36	0	0	2	2
VUB002	3	353	2	2	1	1
VUB003	1	16	0	0	1	1
VUB003	2	61	4	4	0	1
VUB003	3	98	3	3	2	2
VUB004	1	16	0	0	1	1
VUB004	2	50	2	2	2	3
VUB004	3	111	3	3	3	5
VUB005	1	39	0	0	0	0
VUB005	2	75	0	0	0	0
VUB005	3	89	0	0	1	1
VUB007	1	26	0	0	0	0
VUB007	2	40	2	2	1	1
VUB007	3	88	1	1	1	1
VUB007	4	198	2	2	0	1
VUB007	5	208	0	2	0	1
VUB014	1	20	0	0	0	0
VUB014	2	50	0	0	0	0
VUB014	3	88	3	3	2	2
VUB019	1	26	0	0	0	0
VUB019	2	60	2	2	4	4
VUB019	3	79	2	4	1	5
VUB024	1	25	0	0	0	0
VUB024	2	43	1	1	1	1
VUB024	3	75	2	2	0	0
VUB026	1	11	2	2	0	0
VUB026	2	35	1	3	1	1
VUB026	3	39	1	3	0	1
VUB026	4	54	0	3	1	2

## Sheet: Figure 1D
	De novo	Germline
	0.253501	0.465638
	0.539222	0.482047
	0.492218	0.489329
	0.514062	0.498415
	0.474108	0.515341
	0.50214	0.491815
	0.0480715	0.507786
	0.0504348	0.468149
	0.495548	0.491316
	0.498487	0.499649
	0.269447	0.525342
	0.211175	0.475867
	0.0547163	0.516173
	0.10133	0.552072
	0.225973	0.57754
	0.500992	0.482003
	0.47019	0.496957
	0.487036	0.468103
	0.511991	0.494845
	0.488189	0.506603
	0.491067	0.490972
	0.505187	0.481712
	0.482658	0.502509
	0.50988	0.498053
	0.998997	0.499537
	0.482986	0.472973
	0.438095	0.471602
	0.503876	0.503954
	0.171512	0.485227
	0.491525	0.5
	0.481557	1
	0.501629	1
	0.308333	0.998661
	0.0981956	0.482309
	0.508101	0.478405
	0.098943	0.463433
	0.423323	0.498543
	0.212323	0.477876
	0.0857269	0.482809
	0.431742	0.484472
		0.543233
		0.508667
		0.52987
		0.507545
		0.515448
		0.482842
		0.487206
		0.490513
		0.481276
		0.509343
		0.505765
		0.459552
		0.471111
		0.507508
		0.500397
		0.510425
		0.492574
		0.495778
		0.513414
		0.490365
		0.482109
		0.491512
		0.472222
		0.519102
		0.484675
		0.488889
		0.478141
		0.508166
		0.485246
		0.484849
		0.500914
		0.473558
		0.479576
		0.490196
		0.460411
		0.480926
		0.473325
		0.48743
		0.488228
		0.484257
		0.495974
		0.483231
		0.499757
		0.5
		0.493159
		0.448171
		0.5
		0.499521
		0.489826
		0.500515
		0.461147
		0.480769
		0.473068
		0.486111
		0.483021
		0.472495
		0.480454
		0.495283
		0.500894
		0.503077
		0.4782
		0.503165
		0.487374
		0.477621
		0.5
		0.375691
		0.492419
		0.4868
		0.501951
		0.488442
		0.498612
		0.513623
		0.492432
		0.545164
		0.484229
		0.493092
		0.495587
		0.484299
		0.51527
		0.483758
		1
		1
		1
		0.494949
		0.477821
		0.506302
		0.50741
		0.491251
		0.50793
		0.478312
		0.480877
		0.490484
		0.501334
		0.511331
		0.511377
		0.506456
		0.511928
		0.49509
		0.505199
		0.486375
		0.498063
		0.46994
		0.471714
		0.493355
		0.495186
		0.500225
		0.497823
		0.497966
		0.501974
		0.503817
		0.494978
		0.480864
		0.486037
		0.513513
		0.508523
		0.487434
		0.433193
		0.486613
		0.475225
		0.446809
		0.462238
		0.503691
		0.492178
		0.519398
		0.497457
		0.482198
		0.463636
		0.486921
		0.505882
		0.475548
		0.466706
		0.491043
		0.493655
		0.504878
		0.497041
		0.520988
		0.484976
		0.481193
		0.498706
		0.494505
		0.50406
		0.495612
		0.485643
		0.465404
		0.498574
		0.489189
		0.465879
		0.439716
		0.484746
		0.494665
		0.501057
		0.489265
		0.479821
		0.453674
		0.501119
		0.468604
		0.487395
		0.454225
		0.486158
		0.467008
		0.476764
		0.509238
		0.499537
		0.491591
		0.504202
		0.472705
		0.498569
		0.503597
		0.526151
		0.482759
		0.43475
		0.437831
		0.625153
		0.491026
		0.487479
		0.477543
		0.508205
		0.51027
		0.5
		0.504604
		0.484849
		0.500763
		0.482077
		0.477465
		0.477415
		0.478038
		0.461017
		0.499511
		0.503826
		0.463104
		0.493522
		0.463834
		0.413187
		0.458107
		0.491172
		0.476987
		0.497257
		0.44244
		0.477341
		0.475152
		0.490196
		0.51087
		0.509888
		0.50756
		0.500467
		0.501557
		0.484605
		0.498607
		0.502756
		0.493492
		0.475465
		0.5086
		0.441544
		0.414062
		0.461433
		0.502704
		0.490312
		0.491377
		0.50102
		0.502941
		0.492849
		0.497141
		0.481111
		0.475975
		0.504676
		0.480385
		0.666341
		0.485588
		0.483085
		0.499792
		0.490801
		0.49927
		0.485089
		0.497038
		0.441986
		0.477226
		0.498824
		0.698973
		0.728643
		0.740677
		0.720572
		0.486822
		0.484638
		0.47198
		0.481305
		0.433559
		0.419178
		0.419517
		0.424138
		0.47751
		0.484067
		0.503953
		0.485132
		0.490874
		0.481179
		0.491731
		0.493624
		0.495293
		0.496626
		0.468085
		0.497835
		0.50663
		0.466844
		0.468
		0.486446
		0.275793
		0.24174
		0.248479
		0.227772

## Sheet: Figure 1E
	Homo/hetero
	0.5		Pie chart of frequency of Homozygous variants and heterozygous
	0.5
	0.5	Homo	2
	0.5	Hetero	94
	0.5
	0.5
	0.5
	0.5
	0.5
	0.5
	1
	0.5
	0.5
	0.5
	0.5
	0.5
	0.5
	0.5
	0.5
	0.5
	0.5
	0.5
	0.5
	0.5
	0.5
	0.5
	0.5
	0.5
	0.5
	0.5
	0.5
	0.5
	0.5
	0.5
	0.5
	0.5
	0.5
	0.5
	0.5
	1
	0.5
	0.5
	0.5
	0.5
	0.5
	0.5
	0.5
	0.5
	0.5
	0.5
	0.5
	0.5
	0.5
	0.5
	0.5
	0.5
	0.5
	0.5
	0.5
	0.5
	0.5
	0.5
	0.5
	0.5
	0.5
	0.5
	0.5
	0.5
	0.5
	0.5
	0.5
	0.5
	0.5
	0.5
	0.5
	0.5
	0.5
	0.5
	0.5
	0.5
	0.5
	0.5
	0.5
	0.5
	0.5
	0.5
	0.5
	0.5
	0.5
	0.5
	0.5
	0.5
	0.5
	0.5
	0.5
	0.5

## Sheet: Figure 1F
Line	Consequence	SIFT Prediction
VUB01	missense_variant	deleterious
VUB01	intron_variant
VUB01	missense_variant	tolerated		stacked barplot of events (Y axis is nr of variants)
VUB01	splice_donor_variant			color coded
VUB01	inframe_deletion	deleterious		deleterious is also stripped in
VUB01	missense_variant	deleterious
VUB01	synonymous_variant
VUB01	missense_variant,splice_region_variant
VUB01	missense_variant	deleterious - low confidence
VUB01	synonymous_variant
VUB02	missense_variant	tolerated
VUB02	synonymous_variant
VUB02	missense_variant	tolerated
VUB02	synonymous_variant
VUB02	synonymous_variant
VUB02	missense_variant	tolerated
VUB02	missense_variant	deleterious
VUB02	missense_variant	tolerated
VUB02	missense_variant	deleterious
VUB02	splice_region_variant,synonymous_variant
VUB02	synonymous_variant
VUB02	missense_variant	deleterious
VUB02	synonymous_variant
VUB03	stop_gained
VUB03	missense_variant	deleterious-low confidence
VUB03	synonymous_variant
VUB03	synonymous_variant
VUB03	synonymous_variant
VUB03	missense_variant	tolerated
VUB03	intron_variant
VUB03	missense_variant	deleterious
VUB03	missense_variant	tolerated
VUB03	missense_variant	deleterious
VUB04	missense_variant	tolerated
VUB04	missense_variant	deleterious
VUB04	missense_variant	tolerated
VUB04	missense_variant	tolerated
VUB04	missense_variant	deleterious
VUB04	splice_region_variant,intron_variant
VUB05	splice_region_variant,synonymous_variant
VUB05	missense_variant	tolerated
VUB05	missense_variant	deleterious
VUB05	splice_region_variant,intron_variant
VUB05	missense_variant	deleterious - low confidence
VUB05	synonymous_variant
VUB05	missense_variant	deleterious
VUB05	synonymous_variant
VUB07	missense_variant	tolerated
VUB07	synonymous_variant
VUB07	inframe_deletion	deleterious
VUB07	missense_variant	deleterious
VUB07	synonymous_variant
VUB07	missense_variant	deleterious-low confidence
VUB14	missense_variant	deleterious - low confidence
VUB14	missense_variant	deleterious
VUB14	missense_variant	deleterious
VUB14	missense_variant	tolerated
VUB14	synonymous_variant
VUB14	synonymous_variant
VUB14	missense_variant	deleterious
VUB14	missense_variant	tolerated - low confidence
VUB14	missense_variant	tolerated
VUB14	intron_variant
VUB14	missense_variant	deleterious
VUB14	missense_variant	tolerated
VUB14	intron_variant
VUB14	missense_variant	tolerated
VUB14	synonymous_variant
VUB14	missense_variant	tolerated
VUB14	missense_variant	deleterious
VUB19	synonymous_variant
VUB19	missense_variant	deleterious
VUB19	missense_variant	deleterious
VUB19	missense_variant	tolerated
VUB19	missense_variant	tolerated
VUB19	synonymous_variant
VUB19	missense_variant	deleterious
VUB19	synonymous_variant
VUB19	missense_variant	deleterious - low confidence
VUB19	splice_region_variant,intron_variant
VUB24	synonymous_variant
VUB24	missense_variant	deleterious - low confidence
VUB24	synonymous_variant
VUB24	splice_region_variant,intron_variant
VUB24	synonymous_variant
VUB24	intron_variant
VUB26	5_prime_UTR_variant
VUB26	intron_variant
VUB26	missense_variant	deleterious
VUB26	missense_variant	tolerated
VUB26	synonymous_variant
VUB26	intron_variant
VUB26	missense_variant	deleterious
VUB26	synonymous_variant
VUB26	missense_variant	tolerated
VUB19	synonymous_variant

## Sheet: Figure 1G
	Passage	Gene	Variant	VRF
VUB01	1
	2
	3	ROBO1	c.1072C>T	0.539222
	4
	5
	1
	2
	3	KMT2C	c.11879G>A	0.492218
	4
	5
	1
	2
	3	MED12	c.4119+1G>A	0.253501
	4
	5
VUB02	1
	2	KMT2D	c.15461G>A	0.474108
	3
	4
	5
	1
	2	FAT3	c.5934_5935dup	0.50214
	3
	4
	5
	1
	2
	3	GATA3	c.1266G>C	0.514062
	4
	5
VUB03	1	KMT2C	c.2926G>A	0.0480715
	2	KMT2C	c.2926G>A	0.0504348
	3
	4
	5
	1
	2
	3	YEATS2	c.3756C>T	0.495548
	4
	5
	1
	2
	3	JAK3	c.2390C>A	0.498487
	4
	5
VUB04	1	MET	c.4071G>C	0.500992
	2	MET	c.4071G>C	0.487036
	3
	4
	5
	1
	2	TP53	c.824G>T	0.511991
	3	TP53	c.824G>T	0.225973
	4
	5
	1
	2	KMT2C	c.5248G>T	0.47019
	3	KMT2C	c.5248G>T	0.211175
	4
	5
	1
	2
	3	CREBBP	c.674C>T	0.10133
	4
	5
	1
	2
	3	CCM2	c.648G>A	0.269447
	4
	5
	1
	2
	3	MLH1	c.432C>G	0.0547163
	4
	5
VUB05	1
	2
	3	CYSLTR2	c.238C>A	0.488189
	4
	5
VUB07	1
	2	TSHR	c.941C>A	0.482658
	3
	4
	5
	1
	2
	3	ARID1A	c.2368C>T	0.50988
	4	ARID1A	c.2368C>T	0.491067
	5	ARID1A	c.2368C>T	0.505187
VUB14	1
	2
	3	TP53	c.404G>T	0.998997
	4
	5
	1
	2
	3	ERCC2	c.456G>T	0.482986
	4
	5
VUB19	1
	2	CSMD3	c.6952G>T	0.438095
	3	CSMD3	c.6952G>T	0.481557
	4
	5
	1
	2	CUL4B	c.610+9G>A	0.503876
	3	CUL4B	c.610+9G>A	0.501629
	4
	5
	1
	2	PPM1D	c.1558C>T	0.171512
	3	PPM1D	c.1558C>T	0.308333
	4
	5
	1
	2	POLR2A	c.2137G>A	0.491525
	3	POLR2A	c.2137G>A	0.508101
	4
	5
	1
	2
	3	EP300	c.616C>T	0.0981956
	4
	5
VUB24	1
	2	ASXL1	c.4068G>A	0.098943
	3
	4
	5
VUB26	1
	2	EP300	c.5019C>A	0.423323
	3	EP300	c.5019C>A	0.212323
	4	EP300	c.5019C>A	0.431742
	5
	1
	2
	3
	4	AURKA	c.42+11_42+12insCATCTGTAATCTCATTCCCATTTATAAACCCACCTGGAGGTTGGTCTTGTCTAAATTGAAT	0.0857269
	5

## Sheet: Figure 1H-I
Line	sample	passage	de novo point mutations	total number point mutations
VUB001	1	66	0	0
VUB001	2	117	0	0
VUB001	3	285	3	3
VUB002	1	6	0	0
VUB002	2	36	2	2
VUB002	3	353	1	1
VUB003	1	16	1	1
VUB003	2	61	0	1
VUB003	3	98	2	2
VUB004	1	16	1	1
VUB004	2	50	2	3
VUB004	3	111	3	5
VUB005	1	39	0	0
VUB005	2	75	0	0
VUB005	3	89	1	1
VUB007	1	26	0	0
VUB007	2	40	1	1
VUB007	3	88	1	1
VUB007	4	198	0	1
VUB007	5	208	0	1
VUB014	1	20	0	0
VUB014	2	50	0	0
VUB014	3	88	2	2
VUB019	1	26	0	0
VUB019	2	60	4	4
VUB019	3	79	1	5
VUB024	1	25	0	0
VUB024	2	43	1	1
VUB024	3	75	0	0
VUB026	1	11	0	0
VUB026	2	35	1	1
VUB026	3	39	0	1
VUB026	4	54	1	2

## Sheet: Figure 1J
Germline pathogenic gene	Germline pathogenic variant	Germline okay gene	Germline ok variant	Germline COSMIC gene	Germline COSMIC variant	COSMIC Tier 1 or 2	Germine unreported gene	Germine unreported variant	DeNovo pathogenic gene	DeNovo pathogenic variant	DeNovo ok gene	DeNovo ok variant	DeNovo COSMIC gene	DeNovo COSMIC variant	COSMIC Tier 1 or 2	DeNovo unreported gene	DeNovo unreported variant	Germline-coding-nonSYN-gene	Germline-coding-nonSYN-variant	Germline-SYN-gene	Germline-SYN-variant	DeNOVO-coding-nonSYN-gene	DeNOVO-coding-nonSYN-variant	DeNOVO SYN-gene	DeNOVO SYN-variant							Deleterious	Not deleterious		Cosmic	no cosmic
CSMD3	c.8552G>A	FLCN	c.871+98C>T	CSMD3	c.8552G>A	Tier 2	PHOX2B	c.732_746del	KMT2C	c.11879G>A	MED12	c.4119+1G>A	KMT2C	c.11879G>A	Tier 1	MED12	c.4119+1G>A	PHOX2B	c.732_746del	SF3B1	c.3327A>G	ROBO1	c.1072C>T	GATA3	c.1266G>C					28	De novo	19	9	67.8571	11	17	28
KDR	c.1819G>C	KMT2D	c.15921+1G>A	TNFRSF13B	c.40C>T	Tier 2	RASAL1	c.695G>A	ROBO1	c.1072C>T	GATA3	c.1266G>C	ROBO1	c.1072C>T	Tier 2	FAT3	c.5934_5935dup	CSMD3	c.8552G>A	TRRAP	c.7966C>T	KMT2C	c.11879G>A	YEATS2	c.3756C>T					96	Germline	55	41	57.2917	24	72	96
PHOX2B	c.732_746del	SF3B1	c.3327A>G	FAT1	c.393G>A	Tier 1	SF3B1	c.3327A>G	KMT2D	c.15461G>A	YEATS2	c.3756C>T	KMT2D	c.15461G>A	Tier 1	GATA3	c.1266G>C	TNFRSF13B	c.40C>T	FAT1	c.393G>A	KMT2D	c.15461G>A	MET	c.4071G>C
RASAL1	c.695G>A	TRRAP	c.7966C>T	CSMD3	c.9700C>T	Tier 2	KDR	c.1819G>C	FAT3	c.5934_5935dup	MLH1	c.432C>G	KMT2C	c.2926G>A	Tier 1	YEATS2	c.3756C>T	SYNE1	c.3185G>A	KEAP1	c.339C>T	FAT3	c.5934_5935dup	CCM2	c.648G>A							p=0.3842			p=0.1568
SYNE1	c.3185G>A	FAT1	c.393G>A	PMS2	c.1243G>A	Tier 1	KMT2D	c.15921+1G>A	KMT2C	c.2926G>A	MET	c.4071G>C	TP53	c.824G>T	Tier 1	JAK3	c.2390C>A	RASAL1	c.695G>A	FOXO1	c.1737C>T	KMT2C	c.2926G>A	MLH1	c.432C>G
TNFRSF13B	c.40C>T	FAT3	c.8556C>T	LRP1B	c.324C>T	Tier 1	TRRAP	c.7966C>T	JAK3	c.2390C>A	CCM2	c.648G>A	CREBBP	c.674C>T	Tier 1	MET	c.4071G>C	KDR	c.1819G>C	KMT2C	c.402C>T	JAK3	c.2390C>A	ERCC2	c.456G>T
DMD	c.1687C>A	FOXO1	c.1737C>T	TEK	c.1900C>T	Tier 2	FLCN	c.871+98C>T	KMT2C	c.5248G>T	ERCC2	c.456G>T	ARID1A	c.2368C>T	Tier 1	CCM2	c.648G>A	FOXO1	c.251C>T	FAT3	c.8556C>T	KMT2C	c.5248G>T
FOXO1	c.251C>T	KEAP1	c.339C>T	MDH2	c.376G>A	Tier 2	HSPG2	c.7340C>T	TP53	c.824G>T	CUL4B	c.610+9G>A	TP53	c.404G>T	Tier 1	KMT2C	c.5248G>T	DMD	c.1687C>A	ATM	c.6250T>C	TP53	c.824G>T
KDR	c.250T>C	KMT2C	c.402C>T	BRCA2	c.1951G>T	Tier 1	DMD	c.1687C>A	CREBBP	c.674C>T	AURKA	c.42+11_42+12insCATCTGTAATCTCATTCCCATTTATAAACCCACCTGGAGGTTGGTCTTGTCTAAATTGAAT	CSMD3	c.6952G>T	Tier 2	MLH1	c.432C>G	NBEAL2	c.3907C>A	TGFBR2	c.1557T>C	CREBBP	c.674C>T
NBEAL2	c.3907C>A	VAV1	c.321G>A	IGLL5	c.552C>T	Tier 2	NBEAL2	c.3907C>A	CYSLTR2	c.238C>A			YEATS2	c.3756C>T	Tier 2	CYSLTR2	c.238C>A	ROBO2	c.1250C>T	HSPG2	c.2091C>T	CYSLTR2	c.238C>A
ROBO1	c.2207T>C	ATM	c.6250T>C	DOCK8	c.476C>T	Tier 2	ROBO2	c.1250C>T	ARID1A	c.2368C>T			PPM1D	c.1558C>T	Tier 1	TSHR	c.941C>A	RYR1	c.1840C>T	CSF1R	c.819C>T	TSHR	c.941C>A
ROBO2	c.1250C>T	GATA2	c.230-12_230-9del	SYNE1	c.3185G>A	Tier 2	VAV1	c.321G>A	TSHR	c.941C>A						ERCC2	c.456G>T	KDR	c.250T>C	FCGBP	c.16035G>C	ARID1A	c.2368C>T
RYR1	c.1840C>T	HSPG2	c.2091C>T	FOXO1	c.251C>T	Tier 1	KEAP1	c.339C>T	TP53	c.404G>T						CUL4B	c.610+9G>A	ROBO1	c.2207T>C	ANK2	c.4206T>C	TP53	c.404G>T
CSMD3	c.9700C>T	TGFBR2	c.1557T>C	RYR1	c.1840C>T	Tier 2	FOXO1	c.1737C>T	EP300	c.616C>T						PPM1D	c.1558C>T	CSMD3	c.9700C>T	LRP1B	c.324C>T	CSMD3	c.6952G>T			Pathogenic	non pathogenic	non-syn	syn
IGF1R	c.4058G>A	ERCC2	c.1544-4G>A	PMS1	c.2612G>A	Tier 2	KMT2C	c.402C>T	CSMD3	c.6952G>T						EP300	c.616C>T	PMS1	c.2612G>A	CSMD3	c.5316T>C	PPM1D	c.1558C>T			inframe deletion	intron variant	inframe deletion	synonymous
LRRK2	c.7067C>T	ATRX	c.189G>A	BRIP1	c.1255C>T	Tier 1	FAT3	c.8556C>T	POLR2A	c.2137G>A						ASXL1	c.4068G>A	LRRK2	c.7067C>T	NOTCH1	c.4158G>A	POLR2A	c.2137G>A			missense variant	splice variant	missense variant
MUTYH	c.384T>G	CSF1R	c.819C>T	APC	c.1240C>T	Tier 1	KDR	c.250T>C	PPM1D	c.1558C>T						AURKA	c.42+11_42+12insCATCTGTAATCTCATTCCCATTTATAAACCCACCTGGAGGTTGGTCTTGTCTAAATTGAAT	IGF1R	c.4058G>A	CIITA	c.1944A>T	EP300	c.616C>T			stop gained	synonymous variant	stop gained
PMS1	c.2612G>A	FCGBP	c.16035G>C	BAP1	c.1721C>T	Tier 1	ROBO1	c.2207T>C	ASXL1	c.4068G>A						EP300	c.5019C>A	UBR5	c.8364A>T	DOCK8	c.1824T>A	ASXL1	c.4068G>A			frameshift variant	5_prime_UTR_variant	frameshift variant
UBR5	c.8364A>T	TSC2	c.4493+3G>A	FLCN	c.268G>T	Tier 1	ATM	c.6250T>C	EP300	c.5019C>A						POLR2A	c.2137G>A	MUTYH	c.384T>G	FCGBP	c.12081G>A	EP300	c.5019C>A
BRIP1	c.1255C>T	ANK2	c.4206T>C	CSF3R	c.1358A>G	Tier 1	PMS1	c.2612G>A										BRIP1	c.1255C>T	PMS2	c.1764T>C
FLT4	c.3632A>C	LRP1B	c.324C>T	GATA1	c.1157T>C	Tier 1	TGFBR2	c.1557T>C										FLT4	c.3632A>C	NOTCH1	c.4263C>T
HSPG2	c.7340C>T	CIITA	c.1944A>T	MSH6	c.3259C>T	Tier 1	LRRK2	c.7067C>T										LYST	c.1829A>T	DIS3	c.2217G>T
LYST	c.1829A>T	CSMD3	c.5316T>C	POLD1	c.353C>T	Tier 1	IGF1R	c.4058G>A										PMS2	c.1243G>A	TRRAP	c.3246T>C
PMS2	c.1243G>A	ERBB4	c.2488-10T>C	LRP1B	c.7947C>T	Tier 1	GATA2	c.230-12_230-9del										HSPG2	c.7340C>T	MCL1	c.630G>A
APC	c.6682A>G	NOTCH1	c.4158G>A				UBR5	c.8364A>T										STARD9	c.872A>G	LRP1B	c.7947C>T
DLC1	c.2349T>G	RAD51D	c.263+1605G>A				HSPG2	c.2091C>T										APC	c.6682A>G	IGLL5	c.552C>T
HSPG2	c.10519G>A	DOCK8	c.1824T>A				MUTYH	c.384T>G										DLC1	c.2349T>G
STARD9	c.872A>G	FCGBP	c.12081G>A				BRIP1	c.1255C>T										HSPG2	c.10519G>A
APC	c.1240C>T	NOTCH1	c.4263C>T				FLT4	c.3632A>C										LRRK2	c.2771G>A
LRRK2	c.2771G>A	PMS2	c.1764T>C				ERCC2	c.1544-4G>A										UBR5	c.259_261del
NF2	c.1751G>A	XPO1	c.364-5C>T				LYST	c.1829A>T										APC	c.1240C>T
UBR5	c.259_261del	DIS3	c.2217G>T				ATRX	c.189G>A										NF2	c.1751G>A
BAP1	c.1721C>T	DLC1	c.3527-3C>T				STARD9	c.872A>G										FCGBP	c.10667C>T
BRCA2	c.1951G>T	MCL1	c.630G>A				APC	c.6682A>G										PMS2	c.2438G>A
CCND3	c.220G>C	SYNE1	c.11083-9C>T				CSF1R	c.819C>T										TEK	c.1900C>T
CSF3R	c.1358A>G	TRRAP	c.3246T>C				FCGBP	c.16035G>C										MDH2	c.376G>A
DLC1	c.782C>T	CDKN2B	c.-6T>C				DLC1	c.2349T>G										USP13	c.599A>G
FCGBP	c.10667C>T	EP300	c.94+13A>G				HSPG2	c.10519G>A										CCND3	c.220G>C
GNA11	c.274C>T	IGLL5	c.552C>T				TSC2	c.4493+3G>A										CSF3R	c.1358A>G
GNAS	c.1142C>T	LRP1B	c.7947C>T				LRRK2	c.2771G>A										GNAS	c.1142C>T
MDH2	c.376G>A	RAD51D	c.263+1455del				UBR5	c.259_261del										DLC1	c.782C>T
PMS2	c.2438G>A						ANK2	c.4206T>C										BAP1	c.1721C>T
TEK	c.1900C>T						NF2	c.1751G>A										BRCA2	c.1951G>T
USP13	c.599A>G						FCGBP	c.10667C>T										GNA11	c.274C>T
AKT2	c.1399C>T						PMS2	c.2438G>A										MSH6	c.3259C>T
FAT1	c.1889T>C						ERBB4	c.2488-10T>C										FLCN	c.268G>T
FLCN	c.268G>T						CSMD3	c.5316T>C										FAT1	c.1889T>C
GATA1	c.1157T>C						USP13	c.599A>G										POLD1	c.353C>T
MSH6	c.3259C>T						CCND3	c.220G>C										AKT2	c.1399C>T
POLD1	c.353C>T						RAD51D	c.263+1605G>A										GATA1	c.1157T>C
ACD	c.199G>C						GNAS	c.1142C>T										ACD	c.199G>C
AIRE	c.1454A>T						DLC1	c.782C>T										AIRE	c.1454A>T
DOCK8	c.476C>T						NOTCH1	c.4158G>A										KMT2D	c.7283G>A
KMT2D	c.7283G>A						CIITA	c.1944A>T										NOTCH1	c.6521A>G
NOTCH1	c.6521A>G						GNA11	c.274C>T
							XPO1	c.364-5C>T
							DOCK8	c.1824T>A
							FCGBP	c.12081G>A
							PMS2	c.1764T>C
							FAT1	c.1889T>C
							AKT2	c.1399C>T
							NOTCH1	c.4263C>T
							DLC1	c.3527-3C>T
							SYNE1	c.11083-9C>T
							DIS3	c.2217G>T
							ACD	c.199G>C
							TRRAP	c.3246T>C
							MCL1	c.630G>A
							EP300	c.94+13A>G
							AIRE	c.1454A>T
							RAD51D	c.263+1455del
							KMT2D	c.7283G>A
							NOTCH1	c.6521A>G
							CDKN2B	c.-6T>C

## Sheet: Figure 1K
	Deleterious	Both	Not deleterious
Genes in mutated in Germline	35	12	24
Genes in mutated in de novo	15	0	9
	Deleterious	Non deleterious
Germline	44	35
Both	3	1
De novo	12	8
							de novo deleterious
							de novo non deleteriuous
							germline deleterious
							germline non deleterious
							Overlapping genes

## Sheet: Figure 1L
	BRAIN PANEL (Glioma, Meduloblastoma)		Hemato systems (Lympoid, Myeloid, Hemato)		GYNAECO PANEL (breast, HBOC, ovary and endometrium)		Lung cancer		THYROID Cancer		Gastrointestinal (digestion, GIST, polyposis, Lynch, CRC		MELANOMA		Kidney + adrenal gland		Multiple systems (HRD, sarcoma+melanoma, NET)
	De novo	germline	De novo	germline	De novo	germline	De novo	germline	De novo	germline	De novo	germline	De novo	germline	De novo	germline	De novo	germline
	KMT2C	AKT2	ARID1A	AIRE	ARID1A	ACD	ROBO1	ATRX	ROBO1	ATRX	ARID1A	APC	ARID1A	APC	MET	FLCN	ARID1A	ACD
	ROBO1	APC	CREBBP	ANK2	MLH1	ATM	MLH1	ERBB4	MLH1	ERBB4	CUL4B	ATM	CUL4B	ATM		BAP1	CYSLTR2	ATM
	MED12	ATM	CSMD3	ATM	ROBO1	BRCA2	TP53	GNAS	TP53	GNAS	JAK3	ATRX	JAK3	ATRX		MDH2	MLH1	ATRX
	GATA3	ATRX	EP300	ATRX	TP53	BRIP1	MET	KEAP1	MET	MSH6	MLH1	BAP1	MLH1	BAP1	Total 1/22	Total 3/22	PPM1D	BAP1
	JAK3	BAP1	JAK3	BRIP1		ERBB4		MSH6		PMS1	ROBO1	BRCA2	ROBO1	BRCA2			TP53	BRCA2
	TP53	BRCA2	KMT2C	CCND3		KEAP1		PMS1		PMS2	TP53	BRIP1	TP53	DLC1			YEATS2	BRIP1
	CREBBP	BRIP1	PPM1D	CDKN2B		MSH6		PMS2		POLD1		DLC1	KMT2D	ERBB4				DMD
	CCM2	CCND3	TP53	CIITA		MUTYH		POLD1		ROBO1		ERBB4	MET	FOXO1				FAT1
	MLH1	CDKN2B	KMT2D	CSF3R		NF2		ROBO2		ROBO2		FOXO1		GNA11				FLT4
	ARID1A	CSF1R	FAT3	CSMD3		PMS1		USP13		USP13		GNA11		GNAS				KDR
	ERCC2	ERBB4		DIS3		PMS2						GNAS		KEAP1				KEAP1
	POLR2A	ERCC2		DOCK8		POLD1						KEAP1		KMT2D				LYST
	EP300	FOXO1		FAT3		RAD51D			Total 4/48	Total 10/48		KMT2D		MSH6				MSH6
	MET	GNA11		FCGBP		ROBO1	Total 4/54	Total 10/54				MSH6		MUTYH				PMS1
	TSHR	GNAS		GATA1		ROBO2						MUTYH		NF2				PMS2
	AURKA	IGF1R		GATA2		TSC2						NF2		NOTCH1				POLD1
		KDR		GNAS		USP13						NOTCH1		PHOX2B				RAD51D
		KMT2C		HSPG2	Total 4/73	Total 17/73						PMS1		PMS1				TEK
		LRRK2		HYDIN								PMS2		PMS2				TSC2
		MCL1		IGLL5								POLD1		POLD1			Total 6/100	PHOX2B
		MSH6		KMT2C								ROBO1		ROBO1				Total 20/100
		NF2		KMT2D								ROBO2		ROBO2
		NOTCH1		LRP1B								TSC2		TSC2
		PMS1		NBEAL2								USP13		USP13
		PMS2		NOTCH1							Total 6/120	Total 24/120	Total 8/114	Total 24/114
		POLD1		RPS15
		RAD51D		RYR1
		ROBO1		SF3B1
		ROBO2		STARD9
		SF3B1		SYNE1
		TGFBR2		TNFRSF13B
		TSC2		TRRAP
		USP13		UBR5
	total 16/178	PHOX2B		VAV1
		total 34/178		XPO1
			total 10/175	total 33/175

## Sheet: Figure 1M
	Germline deleterious	Germline non-deleterious	De novo deleterious	De novo non-deleterious
DNA Repair and Genomic Stability	10	6	3	2
Transcriptional Regulation and Chromatin Remodeling	4	9	10	2
Cell Signaling and Receptors	11	2	3	1
Cell Cycle Regulation	3	2	1	1
Cell Adhesion and Cytoskeleton organisation	5	7	1	0
Ubiquitin-Proteasome System and Protein Processing	3	1	0	1
Neuronal Development and Signaling	4	1	1	1
Immune System Regulation	2	3	0	1
Cellular Growth and Differentiation	4	5	0	0
Other Functions	12	7	0	0
