# Supplementary material for: De Novo Cancer Mutations Frequently Associate with Recurrent Chromosomal Abnormalities during Long-Term Human Pluripotent Stem Cell Culture
Source: Cells. 2024 Aug 21;13(16):1395. doi: 10.3390/cells13161395 (PMC11353044; doi:10.3390/cells13161395)
Supplement: Supplementary file 1 [file cells-13-01395-s001.zip › Supplementary table 1.xlsx]

## Sheet: hESCs
Cell line	Alternative Names	Passage	Cryopreservation	Culture on Biolaminin-521	Chromosomal abnormalities	Chromosome	Start	End	Gain/ loss	Size of abnormality	De novo mutaions	Germline mutations
VUBe001-A	VUB01	66	cryopreserved on Biolaminin-521	/	/						0	CSMD3 (c.8552G>A) missence, KDR (c.1819G>C) missense, RASAL1 (c.695G>A) missesnse, TNFRSF13B (c.40C>T) missense, SF3B1 (c.3327A>G) syn, TRRAP (c.7966C>T) syn, FLCN (c.871+98C>T) intron, KMT2D (c.15921+1G>A)splice donor variant , SYNE1 (c.3185G>A) splice region, PHOX2B (c.732_746del) inframe deletion (0.5161725)
		117	cryopreserved from MEF cultures	2 passages	dup(20)(q11.21)	20	29650001	31950001	1	2.3 Mb	0
		285	cryopreserved on Biolaminin-521	2 passages	dup(1)(p13.2)	1	113625001	114375001	1	0.75 Mb	KMT2C (c.11879G>A) missence, ROBO1 (c.1072C>T) missence, MED12 (c.4119+1G>A) splice donor variant
					dup(20)(q11.21)	20	29650001	31825001	1	2.175 Mb
VUBe002-A	VUB02	6	cryopreserved on Biolaminin-521	/	/						0	DMD (c.1687C>A) missense, FAT3 (c.8556C>T)syn, FOXO1 (c.251C>T) missense, KDR (c.250T>C) missense, NBEAL2 (c.3907C>A) missense, ROBO1 (c.2207T>C) missense, ROBO2 (c.1250C>T) missense, RYR1 (c.1840C>T) missense, FAT1 (c.393G>A) syn, FOXO1 (c.1737C>T) syn, KEAP1 (c.339C>T) syn, KMT2C (c.402C>T) syn, VAV1 (c.321G>A) splice region
		36	cryopreserved on Biolaminin-521	2 passages	/						KMT2D (c.15461G>A) missense (0.4741076) , FAT3 (c.5934_5935dup) FS (0.5021398)
		353	cryopreserved from MEF cultures	3 passages	dup(20)(q11.21)	20	29650001	31075001	1	1.425 Mb	GATA3 (c.1266G>C) Syn
					dup(X)(p11.3-p11.23)	X	46175001	49525001	1	3.35 Mb
VUBe003-A	VUB03_DM1	16	cryopreserved on Biolaminin-521		/						KMT2C (c.2926G>A) missense_variant (0.04807155)	CSMD3 (c.9700C>T) missense, IGF1R (c.4058G>A) missense, LRRK2 (c.7067C>T) missense, MUTYH (c.384T>G) stop gained, PMS1 (c.2612G>A) missense, UBR5 (c.8364A>T) missense, ATM (c.6250T>C) syn, HSPG2 (c.2091C>T) syn,TGFBR2 (c.1557T>C) syn, GATA2 (c.230-12_230-9del) intron
		61	cryopreserved on Biolaminin-521	2 passages	dup(1)(q21.1-q44)	1	143800001	247600001	1	103.7 Mb	KMT2C (c.2926G>A) missense_variant (0.050434783)
					del(2)(q37.1)	2	235975001	242650001	-1	6.675 Mb
					del(20)(p13-p12.1)	20	25001	15725001	-1	15.7 Mb
					dup(20)(p12.1-q13.33)	20	15850001	62775001	1	46.925 Mb
		98	cryopreserved on Biolaminin-521	2 passages	del(6)(p21.33)	6	30650001	32050001	-1	1.4 Mb	JAK3 (c.2390C>A) missense, YEATS2 (c.3756C>T) syn
					dup(7)(p22.3pter)	7	125001	48400001	1	48.275 Mb
					dup(20)(q11.21-q11.22)	20	29650001	33825001	1	4.15 Mb
VUBe004-A	VUB04_CF	16	cryopreserved on Biolaminin-521	2 passages	/						MET (c.4071G>C) synonymous_variant (0.50099206)	BRIP1 (c.1255C>T) missense, FLT4 (c.3632A>C) missense, HSPG2 (c.7340C>T) missense, LYST (c.1829A>T), PMS2 (c.1243G>A) missense, ERCC2 (c.1544-4G>A) intron
		50	cryopreserved on Biolaminin-521	2 passages	dup(1) (q21.-q44)	1	400001	247600001	1		TP53 (c.824G>T) missense, KMT2C (c.5248G>T) stop, MET (c.4071G>C) synonymous_variant (0.4870363)
					dup(20)(q11.21qter)	20	29650001	34450001	1	4.8 Mb
		111	cryopreserved on Biolaminin-521	2 passages	dup(5)(q14.2qter)	5	81325001	180150001	1	98.825 Mb	TP53 (c.824G>T) missense, KMT2C (c.5248G>T) stop, CREBBP (c.674C>T) misssense, CCM2 (c.648G>A) syn, MLH1 (c.432C>G) syn,
					del(18)(q21.2qter)	18	49050001	77850001	-1	28.8 Mb
					dup(20)(q11.21-q11.22)	20	29650001	30725001	1	1.075 Mb
VUBe005-A	VUB05_HD.1	39	cryopreserved on Biolaminin-521	2 passages	/						0	APC (c.6682A>G) missense, DLC1 (c.2349T>G) missense, HSPG2 (c.10519G>A) missense, STARD9 (c.872A>G) missense, ATRX (c.189G>A) syn, CSF1R (c.819C>T) syn, FCGBP (c.16035G>C) syn, TSC2 (c.4493+3G>A) intron
		75	cryopreserved from MEF cultures	3 passages	/						0
		89	cryopreserved on Biolaminin-521	3 passages	/						CYSLTR2 (c.238C>A) missense
VUBe007-A	VUB07	26	cryopreserved on Biolaminin-521	2 passages	/						0	APC (c.1240C>T) missense , LRRK2 (c.2771G>A) missense, NF2 (c.1751G>A) missense, UBR5 (c.259_261del) indel, ANK2 (c.4206T>C) syn, LRP1B (c.324C>T) syn,
		40	cryopreserved on Biolaminin-521	2 passages	dup(1)(q21.1qter)	1	145525001	247600001	1	99.8 Mb	TSHR (c.941C>A) m issense_variant (0.48265755)
					del(20)(p13)	20	25001	2450001	-1	2.425 Mb
		88	cryopreserved from MEF cultures	2 passages	dup(20)(q11.21)	20	29650001	31300001	1	1.65 Mb	ARID1A (c.2368C>T) stop
		198	cryopreserved from MEF cultures	2 passages	dup(3)(q26.33-q27.3)	3	179025001	186250001	1	7.175 Mb	ARID1A (c.2368C>T) stop
					dup(20)(q11.21)	20	29650001	31225001	1	1.55 Mb
		208	cryopreserved from MEF cultures	2 passages	dup(3)(q26.33-q27.3)	3	179000001	186250001	1	7.175 Mb	ARID1A (c.2368C>T) stop
					dup(20)(q11.21)	20	29650001	31225001	1	1.55 Mb
VUBe014-A	VUB14	21	cryopreserved on Biolaminin-521	/	/						0	BAP1 (c.1721C>T) missense, BRCA2 (c.1951G>T) missense, CCND3 (c.220G>C) missense, CSF3R (c.1358A>G) missense, DLC1 (c.782C>T) missense, FCGBP (c.10667C>T) missense, GNA11 (c.274C>T) missense, GNAS (c.1142C>T) missense, MDH2 (c.376G>A) missense, PMS2 (c.2438G>A) missense, TEK (c.1900C>T) missense, USP13 (c.599A>G) missense, CIITA (c.1944A>T) syn, CSMD3 (c.5316T>C) syn, NOTCH1 (c.4158G>A) syn, ERBB…
		50	cryopreserved on Biolaminin-521	3 passages	/						0
		88	cryopreserved on Biolaminin-521	2 passages	dup(7)(p22.3pter)	7	125001	74825001	1	31.9 Mb	TP53 (c.404G>T) missense, ERCC2 (c.456G>T) syn
					del(18)(q12.1qter)	18	5685001	77850001	-1	21 Mb
					dup(20)(q11.21)	20	29850001	31050001	1	1.2 Mb
VUBe019-A	VUB19-DM1	26	cryopreserved on Biolaminin-521	2 passages	/						0	AKT2 (c.1399C>T) missense, FAT1 (c.1889T>C) missense, FLCN (c.268G>T) missense , GATA1 (c.1157T>C) missense, MSH6 (c.3259C>T) missense, POLD1 (c.353C>T) missense, DOCK8 (c.1824T>A) syn, FCGBP (c.12081G>A) syn, NOTCH1 (c.4263C>T) syn, PMS2 (c.1764T>C) syn, XPO1 (c.364-5C>T) intron
		60	cryopreserved on Biolaminin-521	2 passages	dup(1)(q21.1qter)	1	144300001	247600001	1	101.575 Mb	CSMD3 (c.6952G>T) missense, POLR2A (c.2137G>A) missense, PPM1D (c.1558C>T) stop, CUL4B (c.610+9G>A) missense,
					del(16)(p12.2-p12.1)	16	23350001	25300001	-1	1.95 Mb
		79	cryopreserved on Biolaminin-521	2 passages	dup(1)(q21.1qter)	1	144300001	247600001	1	100.85 Mb	CSMD3 (c.6952G>T) missense, EP300 (c.616C>T) stop, POLR2A (c.2137G>A) missense , PPM1D (c.1558C>T) stop, CUL4B (c.610+9G>A) missense,
					dup(14)(q11.2-q32.33)	14	20425001	105875001	1	85.45 Mb
					del(16)(p12.2-p12.1)	16	23325001	25300001	-1	1.975 Mb
					dup(20)(q11.21)	20	29650001	31200001	1	1.55 Mb
VUBe024-A	VUB24-DM1	25	cryopreserved on Biolaminin-521	2 passages	/						0	ACD (c.199G>C) missense, DIS3 (c.2217G>T) syn, MCL1 (c.630G>A) syn, TRRAP (c.3246T>C) syn, DLC1 (c.3527-3C>T) splice_region_variant (intron), SYNE1 (c.11083-9C>T) intron
		43	cryopreserved on Biolaminin-521	2 passages	dup(1)(q21.3)	1	152650001	153375001	1	0.725 Mb	ASXL1 (c.4068G>A) stop_gained
		75	cryopreserved on Biolaminin-521	2 passages	dup(1)(q21.1qter)	1	144650001	247600001	1	99.425 Mb	0
					dup(20)(q11.21)	20	29650001	30850001	1	1.2 Mb
VUBe026-A	VUB26	11	cryopreserved on Biolaminin-521	2 passages	dup(9)(p24.3-13.3)	9	75001	38850001	1	37.55 Mb	0	AIRE (c.1454A>T) missense, DOCK8 (c.476C>T) missense, KMT2D (c.7283G>A) missense, NOTCH1 (c.6521A>G) missense, IGLL5 (c.552C>T) syn, LRP1B (c.7947C>T) syn, EP300 (c.94+13A>G), intron, CDKN2B (c.-6T>C) 5' UTR, RAD51D (c.263+1455del) intron
					dup(15)(q26.1-q26.2)	15	92750001	96000001	1	3.25 Mb
		35	cryopreserved from MEF cultures	2 passages	dup(3)(q13.13-q29)	3	108500001	197550001	1	88.775 Mb	EP300 (c.5019C>A), stop
					dup(9)(p24.3-13.3)	9	75001	39000001	1	38.75 Mb
					dup(15)(q26.1-q26.2)	15	92750001	96050001	1	3.3 Mb
		39	cryopreserved on Biolaminin-521	2 passages	dup(9)(p24.3-13.3)	9	75001	38375001	1	38.3 Mb	EP300 (c.5019C>A), stop
					dup(15)(q26.1-q26.2)	15	92800001	96075001	1	3.275 Mb
					dup(17)(q21.31-q25.3)	17	25001	81000001	1	80.925 Mb
		54	cryopreserved on Biolaminin-521	2 passages	dup(3)(q13.13-q29)	3	108500001	197550001	1	88.75 Mb	EP300 (c.5019C>A), stop; AURKA (c.42+11_42+12insCATCTGTAATCTCATTCCCATTTATAAACCCACCTGGAGGTTGGTCTTGTCTAAATTGAAT) intron_variant (0.08572691)
					dup(9)(p24.3-13.3)	9	75001	39000001	1	38.925 Mb
					dup(15)(q26.1-q26.2)	15	92800001	96000001	1	3.2 Mb
