# Supplementary material for: De Novo Cancer Mutations Frequently Associate with Recurrent Chromosomal Abnormalities during Long-Term Human Pluripotent Stem Cell Culture
Source: Cells. 2024 Aug 21;13(16):1395. doi: 10.3390/cells13161395 (PMC11353044; doi:10.3390/cells13161395)
Supplement: Supplementary file 1 [file cells-13-01395-s001.zip › Supplementary table 2.xlsx]

## Sheet: SNVs
Germline SNVs												De novo SNVs
Line	Passage	Chromosome	Position	Gene	Transcript	HGVSC	HGVSP	Consequence	Zygosity	Variant Read Frequency		Line	Passage	Chromosome	Position	Gene	Transcript	HGVSC	HGVSP	Consequence	Zygosity	Variant Read Frequency
VUBe001	66	8	113308124	CSMD3	NM_198123.1	c.8552G>A	p.(Gly2851Asp)	missense_variant	Heterozygous	0.489329		VUBe001	285	23	70351472	MED12	NM_005120.2	c.4119+1G>A		splice_donor_variant	Heterozygous	0.253501
VUBe001	117	8	113308124	CSMD3	NM_198123.1	c.8552G>A	p.(Gly2851Asp)	missense_variant	Heterozygous	0.465638		VUBe001	285	3	78737896	ROBO1	NM_002941.3	c.1072C>T	p.(Arg358Cys)	missense_variant	Heterozygous	0.539222
VUBe001	285	8	113308124	CSMD3	NM_198123.1	c.8552G>A	p.(Gly2851Asp)	missense_variant	Heterozygous	0.482047		VUBe001	285	7	151853076	KMT2C	NM_170606.2	c.11879G>A	p.(Arg3960Gln)	missense_variant	Heterozygous	0.492218
VUBe001	66	17	17124753	FLCN	NM_144997.5	c.871+98C>T		intron_variant	Heterozygous	0.491815		VUBe002	36	12	49420288	KMT2D	NM_003482.3	c.15461G>A	p.(Arg5154Gln)	missense_variant	Heterozygous	0.474108
VUBe001	117	17	17124753	FLCN	NM_144997.5	c.871+98C>T		intron_variant	Heterozygous	0.498415		VUBe002	36	11	92532112	FAT3	NM_001008781.2	c.5934_5935dup	p.(Gly1979AlafsTer21)	frameshift_variant	Heterozygous	0.50214
VUBe001	285	17	17124753	FLCN	NM_144997.5	c.871+98C>T		intron_variant	Heterozygous	0.515341		VUBe002	353	10	8115917	GATA3	NM_001002295.1	c.1266G>C	c.1266G>C(p.(Pro422=))	synonymous_variant	Heterozygous	0.514062
VUBe001	66	4	55970978	KDR	NM_002253.2	c.1819G>C	p.(Asp607His)	missense_variant	Heterozygous	0.491316		VUBe003	16	7	151927058	KMT2C	NM_170606.2	c.2926G>A	p.(Ala976Thr)	missense_variant	Heterozygous	0.0480715
VUBe001	117	4	55970978	KDR	NM_002253.2	c.1819G>C	p.(Asp607His)	missense_variant	Heterozygous	0.507786		VUBe003	61	7	151927058	KMT2C	NM_170606.2	c.2926G>A	p.(Ala976Thr)	missense_variant	Heterozygous	0.0504348
VUBe001	285	4	55970978	KDR	NM_002253.2	c.1819G>C	p.(Asp607His)	missense_variant	Heterozygous	0.468149		VUBe003	98	3	183521948	YEATS2	NM_018023.4	c.3756C>T	c.3756C>T(p.(Asp1252=))	synonymous_variant	Heterozygous	0.495548
VUBe001	66	12	49418592	KMT2D	NM_003482.3	c.15921+1G>A		splice_donor_variant	Heterozygous	0.475867		VUBe003	98	19	17943699	JAK3	NM_000215.3	c.2390C>A	p.(Ala797Glu)	missense_variant	Heterozygous	0.498487
VUBe001	117	12	49418592	KMT2D	NM_003482.3	c.15921+1G>A		splice_donor_variant	Heterozygous	0.499649		VUBe004	111	7	45108154	CCM2	NM_001029835.2	c.648G>A	c.648G>A(p.(Leu216=))	synonymous_variant	Heterozygous	0.269447
VUBe001	285	12	49418592	KMT2D	NM_003482.3	c.15921+1G>A		splice_donor_variant	Heterozygous	0.525342		VUBe004	111	16	3900422	CREBBP	NM_004380.2	c.674C>T	p.(Pro225Leu)	missense_variant	Heterozygous	0.10133
VUBe001	66	4	41748023	PHOX2B	NM_003924.3	c.732_746del	p.(Ala256_Ala260del)	inframe_deletion	Heterozygous	0.57754		VUBe004	50	7	151880076	KMT2C	NM_170606.2	c.5248G>T	p.(Glu1750Ter)	stop_gained	Heterozygous	0.47019
VUBe001	117	4	41748023	PHOX2B	NM_003924.3	c.732_746del	p.(Ala256_Ala260del)	inframe_deletion	Heterozygous	0.516173		VUBe004	111	7	151880076	KMT2C	NM_170606.2	c.5248G>T	p.(Glu1750Ter)	stop_gained	Heterozygous	0.211175
VUBe001	285	4	41748023	PHOX2B	NM_003924.3	c.732_746del	p.(Ala256_Ala260del)	inframe_deletion	Heterozygous	0.552072		VUBe004	16	7	116436022	MET	NM_001127500.2	c.4071G>C	c.4071G>C(p.(Ala1357=))	synonymous_variant	Heterozygous	0.500992
VUBe001	66	12	113554914	RASAL1	NM_001193520.1	c.695G>A	p.(Arg232His)	missense_variant	Heterozygous	0.468103		VUBe004	50	7	116436022	MET	NM_001127500.2	c.4071G>C	c.4071G>C(p.(Ala1357=))	synonymous_variant	Heterozygous	0.487036
VUBe001	117	12	113554914	RASAL1	NM_001193520.1	c.695G>A	p.(Arg232His)	missense_variant	Heterozygous	0.482003		VUBe004	111	3	37048533	MLH1	NM_000249.3	c.432C>G	c.432C>G(p.(Gly144=))	synonymous_variant	Heterozygous	0.0547163
VUBe001	285	12	113554914	RASAL1	NM_001193520.1	c.695G>A	p.(Arg232His)	missense_variant	Heterozygous	0.496957		VUBe004	50	17	7577114	TP53	NM_000546.5	c.824G>T	p.(Cys275Phe)	missense_variant	Heterozygous	0.511991
VUBe001	66	2	198260992	SF3B1	NM_012433.3	c.3327A>G	c.3327A>G(p.(Arg1109=))	synonymous_variant	Heterozygous	0.490972		VUBe004	111	17	7577114	TP53	NM_000546.5	c.824G>T	p.(Cys275Phe)	missense_variant	Heterozygous	0.225973
VUBe001	117	2	198260992	SF3B1	NM_012433.3	c.3327A>G	c.3327A>G(p.(Arg1109=))	synonymous_variant	Heterozygous	0.494845		VUBe005	89	13	49281191	CYSLTR2	NM_020377.4	c.238C>A	p.(Leu80Met)	missense_variant	Heterozygous	0.488189
VUBe001	285	2	198260992	SF3B1	NM_012433.3	c.3327A>G	c.3327A>G(p.(Arg1109=))	synonymous_variant	Heterozygous	0.506603		VUBe007	40	14	81609343	TSHR	NM_000369.2	c.941C>A	p.(Ser314Tyr)	missense_variant	Heterozygous	0.482658
VUBe001	66	6	152772183	SYNE1	NM_182961.3	c.3185G>A	p.(Arg1062Lys)	missense_variant,splice_region_variant	Heterozygous	0.498053		VUBe007	88	1	27088759	ARID1A	NM_006015.4	c.2368C>T	p.(Gln790Ter)	stop_gained	Heterozygous	0.50988
VUBe001	117	6	152772183	SYNE1	NM_182961.3	c.3185G>A	p.(Arg1062Lys)	missense_variant,splice_region_variant	Heterozygous	0.481712		VUBe007	198	1	27088759	ARID1A	NM_006015.4	c.2368C>T	p.(Gln790Ter)	stop_gained	Heterozygous	0.491067
VUBe001	285	6	152772183	SYNE1	NM_182961.3	c.3185G>A	p.(Arg1062Lys)	missense_variant,splice_region_variant	Heterozygous	0.502509		VUBe007	208	1	27088759	ARID1A	NM_006015.4	c.2368C>T	p.(Gln790Ter)	stop_gained	Heterozygous	0.505187
VUBe001	66	17	16875350	TNFRSF13B	NM_012452.2	c.40C>T	p.(Arg14Cys)	missense_variant	Heterozygous	0.471602		VUBe014	88	17	7578526	TP53	NM_000546.5	c.404G>T	p.(Cys135Phe)	missense_variant	Heterozygous	0.998997
VUBe001	117	17	16875350	TNFRSF13B	NM_012452.2	c.40C>T	p.(Arg14Cys)	missense_variant	Heterozygous	0.499537		VUBe014	88	19	45868321	ERCC2	NM_000400.3	c.456G>T	c.456G>T(p.(Leu152=))	synonymous_variant	Heterozygous	0.482986
VUBe001	285	17	16875350	TNFRSF13B	NM_012452.2	c.40C>T	p.(Arg14Cys)	missense_variant	Heterozygous	0.472973		VUBe019	60	8	113348948	CSMD3	NM_198123.1	c.6952G>T	p.(Gly2318Trp)	missense_variant	Heterozygous	0.438095
VUBe001	66	7	98574133	TRRAP	NM_001244580.1	c.7966C>T	c.7966C>T(p.(Leu2656=))	synonymous_variant	Heterozygous	0.5		VUBe019	79	8	113348948	CSMD3	NM_198123.1	c.6952G>T	p.(Gly2318Trp)	missense_variant	Heterozygous	0.481557
VUBe001	117	7	98574133	TRRAP	NM_001244580.1	c.7966C>T	c.7966C>T(p.(Leu2656=))	synonymous_variant	Heterozygous	0.503954		VUBe019	60	23	119693929	CUL4B	NM_003588.3	c.610+9G>A		intron_variant	Heterozygous	0.503876
VUBe001	285	7	98574133	TRRAP	NM_001244580.1	c.7966C>T	c.7966C>T(p.(Leu2656=))	synonymous_variant	Heterozygous	0.485227		VUBe019	79	23	119693929	CUL4B	NM_003588.3	c.610+9G>A		intron_variant	Heterozygous	0.501629
VUBe002	6	3	77607101	ROBO2	NM_001290040.1	c.1250C>T	p.(Thr417Ile)	missense_variant	Heterozygous	0.472222		VUBe019	79	22	41513712	EP300	NM_001429.3	c.616C>T	p.(Gln206Ter)	stop_gained	Heterozygous	0.0981956
VUBe002	36	3	77607101	ROBO2	NM_001290040.1	c.1250C>T	p.(Thr417Ile)	missense_variant	Heterozygous	0.491512		VUBe019	60	17	7404694	POLR2A	NM_000937.4	c.2137G>A	p.(Val713Ile)	missense_variant	Heterozygous	0.491525
VUBe002	353	3	77607101	ROBO2	NM_001290040.1	c.1250C>T	p.(Thr417Ile)	missense_variant	Heterozygous	0.482109		VUBe019	79	17	7404694	POLR2A	NM_000937.4	c.2137G>A	p.(Val713Ile)	missense_variant	Heterozygous	0.508101
VUBe002	6	23	32591879	DMD	NM_004006.2	c.1687C>A	p.(Arg563Ser)	missense_variant	Heterozygous	0.998661		VUBe019	60	17	58740653	PPM1D	NM_003620.3	c.1558C>T	p.(Gln520Ter)	stop_gained	Heterozygous	0.171512
VUBe002	36	23	32591879	DMD	NM_004006.2	c.1687C>A	p.(Arg563Ser)	missense_variant	Heterozygous	1		VUBe019	79	17	58740653	PPM1D	NM_003620.3	c.1558C>T	p.(Gln520Ter)	stop_gained	Heterozygous	0.308333
VUBe002	353	23	32591879	DMD	NM_004006.2	c.1687C>A	p.(Arg563Ser)	missense_variant	Heterozygous	1		VUBe024	43	20	31024583	ASXL1	NM_015338.5	c.4068G>A	p.(Trp1356Ter)	stop_gained	Heterozygous	0.098943
VUBe002	6	13	41133891	FOXO1	NM_002015.3	c.1737C>T	c.1737C>T(p.(Ser579=))	synonymous_variant	Heterozygous	0.515448		VUBe026	35	22	41572490	EP300	NM_001429.3	c.5019C>A	p.(Cys1673Ter)	stop_gained	Heterozygous	0.423323
VUBe002	36	13	41133891	FOXO1	NM_002015.3	c.1737C>T	c.1737C>T(p.(Ser579=))	synonymous_variant	Heterozygous	0.508667		VUBe026	39	22	41572490	EP300	NM_001429.3	c.5019C>A	p.(Cys1673Ter)	stop_gained	Heterozygous	0.212323
VUBe002	353	13	41133891	FOXO1	NM_002015.3	c.1737C>T	c.1737C>T(p.(Ser579=))	synonymous_variant	Heterozygous	0.484472		VUBe026	54	22	41572490	EP300	NM_001429.3	c.5019C>A	p.(Cys1673Ter)	stop_gained	Heterozygous	0.431742
VUBe002	6	19	38948185	RYR1	NM_000540.2	c.1840C>T	p.(Arg614Cys)	missense_variant	Heterozygous	0.488889		VUBe026	54	20	54963201	AURKA	NM_003600.3	c.42+11_42+12insCATCTGTAATCTCATTCCCATTTATAAACCCACCTGGAGGTTGGTCTTGTCTAAATTGAAT		intron_variant	Heterozygous	0.0857269
VUBe002	36	19	38948185	RYR1	NM_000540.2	c.1840C>T	p.(Arg614Cys)	missense_variant	Heterozygous	0.484675
VUBe002	353	19	38948185	RYR1	NM_000540.2	c.1840C>T	p.(Arg614Cys)	missense_variant	Heterozygous	0.519102
VUBe002	6	3	78710293	ROBO1	NM_002941.3	c.2207T>C	p.(Val736Ala)	missense_variant	Heterozygous	0.490365
VUBe002	36	3	78710293	ROBO1	NM_002941.3	c.2207T>C	p.(Val736Ala)	missense_variant	Heterozygous	0.513414
VUBe002	353	3	78710293	ROBO1	NM_002941.3	c.2207T>C	p.(Val736Ala)	missense_variant	Heterozygous	0.495778
VUBe002	6	4	55984879	KDR	NM_002253.2	c.250T>C	p.(Phe84Leu)	missense_variant	Heterozygous	0.490513
VUBe002	36	4	55984879	KDR	NM_002253.2	c.250T>C	p.(Phe84Leu)	missense_variant	Heterozygous	0.487206
VUBe002	353	4	55984879	KDR	NM_002253.2	c.250T>C	p.(Phe84Leu)	missense_variant	Heterozygous	0.482842
VUBe002	6	13	41240099	FOXO1	NM_002015.3	c.251C>T	p.(Pro84Leu)	missense_variant	Heterozygous	0.507545
VUBe002	36	13	41240099	FOXO1	NM_002015.3	c.251C>T	p.(Pro84Leu)	missense_variant	Heterozygous	0.52987
VUBe002	353	13	41240099	FOXO1	NM_002015.3	c.251C>T	p.(Pro84Leu)	missense_variant	Heterozygous	0.543233
VUBe002	6	19	6820829	VAV1	NM_005428.3	c.321G>A	c.321G>A(p.(Lys107=))	splice_region_variant,synonymous_variant	Heterozygous	0.485246
VUBe002	36	19	6820829	VAV1	NM_005428.3	c.321G>A	c.321G>A(p.(Lys107=))	splice_region_variant,synonymous_variant	Heterozygous	0.508166
VUBe002	353	19	6820829	VAV1	NM_005428.3	c.321G>A	c.321G>A(p.(Lys107=))	splice_region_variant,synonymous_variant	Heterozygous	0.478141
VUBe002	6	19	10610371	KEAP1	NM_203500.1	c.339C>T	c.339C>T(p.(Asn113=))	synonymous_variant	Heterozygous	0.505765
VUBe002	36	19	10610371	KEAP1	NM_203500.1	c.339C>T	c.339C>T(p.(Asn113=))	synonymous_variant	Heterozygous	0.509343
VUBe002	353	19	10610371	KEAP1	NM_203500.1	c.339C>T	c.339C>T(p.(Asn113=))	synonymous_variant	Heterozygous	0.481276
VUBe002	6	3	47041496	NBEAL2	NM_015175.2	c.3907C>A	p.(Pro1303Thr)	missense_variant	Heterozygous	0.492574
VUBe002	36	3	47041496	NBEAL2	NM_015175.2	c.3907C>A	p.(Pro1303Thr)	missense_variant	Heterozygous	0.510425
VUBe002	353	3	47041496	NBEAL2	NM_015175.2	c.3907C>A	p.(Pro1303Thr)	missense_variant	Heterozygous	0.500397
VUBe002	6	4	187630589	FAT1	NM_005245.3	c.393G>A	c.393G>A(p.(Ala131=))	synonymous_variant	Heterozygous	0.463433
VUBe002	36	4	187630589	FAT1	NM_005245.3	c.393G>A	c.393G>A(p.(Ala131=))	synonymous_variant	Heterozygous	0.478405
VUBe002	353	4	187630589	FAT1	NM_005245.3	c.393G>A	c.393G>A(p.(Ala131=))	synonymous_variant	Heterozygous	0.482309
VUBe002	6	7	152012411	KMT2C	NM_170606.2	c.402C>T	c.402C>T(p.(Cys134=))	synonymous_variant	Heterozygous	0.507508
VUBe002	36	7	152012411	KMT2C	NM_170606.2	c.402C>T	c.402C>T(p.(Cys134=))	synonymous_variant	Heterozygous	0.471111
VUBe002	353	7	152012411	KMT2C	NM_170606.2	c.402C>T	c.402C>T(p.(Cys134=))	synonymous_variant	Heterozygous	0.459552
VUBe002	6	11	92534735	FAT3	NM_001008781.2	c.8556C>T	c.8556C>T(p.(Ser2852=))	synonymous_variant	Heterozygous	0.482809
VUBe002	36	11	92534735	FAT3	NM_001008781.2	c.8556C>T	c.8556C>T(p.(Ser2852=))	synonymous_variant	Heterozygous	0.477876
VUBe002	353	11	92534735	FAT3	NM_001008781.2	c.8556C>T	c.8556C>T(p.(Ser2852=))	synonymous_variant	Heterozygous	0.498543
VUBe003	16	11	108188151	ATM	NM_000051.3	c.6250T>C	c.6250T>C(p.(Leu2084=))	synonymous_variant	Heterozygous	0.484849
VUBe003	61	11	108188151	ATM	NM_000051.3	c.6250T>C	c.6250T>C(p.(Leu2084=))	synonymous_variant	Heterozygous	0.500914
VUBe003	98	11	108188151	ATM	NM_000051.3	c.6250T>C	c.6250T>C(p.(Leu2084=))	synonymous_variant	Heterozygous	0.473558
VUBe003	16	8	113276030	CSMD3	NM_198123.1	c.9700C>T	p.(Pro3234Ser)	missense_variant	Heterozygous	0.479576
VUBe003	61	8	113276030	CSMD3	NM_198123.1	c.9700C>T	p.(Pro3234Ser)	missense_variant	Heterozygous	0.490196
VUBe003	98	8	113276030	CSMD3	NM_198123.1	c.9700C>T	p.(Pro3234Ser)	missense_variant	Heterozygous	0.460411
VUBe003	16	3	128205220	GATA2	NM_032638.4	c.230-12_230-9del		intron_variant	Heterozygous	0.480926
VUBe003	61	3	128205220	GATA2	NM_032638.4	c.230-12_230-9del		intron_variant	Heterozygous	0.473325
VUBe003	98	3	128205220	GATA2	NM_032638.4	c.230-12_230-9del		intron_variant	Heterozygous	0.48743
VUBe003	16	1	22206963	HSPG2	NM_001291860.1	c.2091C>T	c.2091C>T(p.(Thr697=))	synonymous_variant	Heterozygous	0.488228
VUBe003	61	1	22206963	HSPG2	NM_001291860.1	c.2091C>T	c.2091C>T(p.(Thr697=))	synonymous_variant	Heterozygous	0.484257
VUBe003	98	1	22206963	HSPG2	NM_001291860.1	c.2091C>T	c.2091C>T(p.(Thr697=))	synonymous_variant	Heterozygous	0.495974
VUBe003	16	15	99500625	IGF1R	NM_000875.4	c.4058G>A	p.(Arg1353His)	missense_variant	Heterozygous	0.483231
VUBe003	61	15	99500625	IGF1R	NM_000875.4	c.4058G>A	p.(Arg1353His)	missense_variant	Heterozygous	0.499757
VUBe003	98	15	99500625	IGF1R	NM_000875.4	c.4058G>A	p.(Arg1353His)	missense_variant	Heterozygous	0.5
VUBe003	16	12	40757242	LRRK2	NM_198578.3	c.7067C>T	p.(Thr2356Ile)	missense_variant	Heterozygous	0.493159
VUBe003	61	12	40757242	LRRK2	NM_198578.3	c.7067C>T	p.(Thr2356Ile)	missense_variant	Heterozygous	0.448171
VUBe003	98	12	40757242	LRRK2	NM_198578.3	c.7067C>T	p.(Thr2356Ile)	missense_variant	Heterozygous	0.5
VUBe003	16	1	45798961	MUTYH	NM_001128425.1	c.384T>G	p.(Tyr128Ter)	stop_gained	Heterozygous	0.499521
VUBe003	61	1	45798961	MUTYH	NM_001128425.1	c.384T>G	p.(Tyr128Ter)	stop_gained	Heterozygous	0.489826
VUBe003	98	1	45798961	MUTYH	NM_001128425.1	c.384T>G	p.(Tyr128Ter)	stop_gained	Heterozygous	0.500515
VUBe003	16	2	190738360	PMS1	NM_000534.4	c.2612G>A	p.(Arg871His)	missense_variant	Heterozygous	0.461147
VUBe003	61	2	190738360	PMS1	NM_000534.4	c.2612G>A	p.(Arg871His)	missense_variant	Heterozygous	0.480769
VUBe003	98	2	190738360	PMS1	NM_000534.4	c.2612G>A	p.(Arg871His)	missense_variant	Heterozygous	0.473068
VUBe003	16	3	30729961	TGFBR2	NM_001024847.2	c.1557T>C	c.1557T>C(p.(Asp519=))	synonymous_variant	Heterozygous	0.486111
VUBe003	61	3	30729961	TGFBR2	NM_001024847.2	c.1557T>C	c.1557T>C(p.(Asp519=))	synonymous_variant	Heterozygous	0.483021
VUBe003	98	3	30729961	TGFBR2	NM_001024847.2	c.1557T>C	c.1557T>C(p.(Asp519=))	synonymous_variant	Heterozygous	0.472495
VUBe003	16	8	103266566	UBR5	NM_015902.5	c.8364A>T	p.(Leu2788Phe)	missense_variant	Heterozygous	0.480454
VUBe003	61	8	103266566	UBR5	NM_015902.5	c.8364A>T	p.(Leu2788Phe)	missense_variant	Heterozygous	0.495283
VUBe003	98	8	103266566	UBR5	NM_015902.5	c.8364A>T	p.(Leu2788Phe)	missense_variant	Heterozygous	0.500894
VUBe004	16	17	59876546	BRIP1	NM_032043.2	c.1255C>T	p.(Arg419Trp)	missense_variant	Heterozygous	0.4782
VUBe004	50	17	59876546	BRIP1	NM_032043.2	c.1255C>T	p.(Arg419Trp)	missense_variant	Heterozygous	0.503165
VUBe004	111	17	59876546	BRIP1	NM_032043.2	c.1255C>T	p.(Arg419Trp)	missense_variant	Heterozygous	0.503077
VUBe004	16	19	45858113	ERCC2	NM_000400.3	c.1544-4G>A		splice_region_variant,intron_variant	Heterozygous	0.477621
VUBe004	50	19	45858113	ERCC2	NM_000400.3	c.1544-4G>A		splice_region_variant,intron_variant	Heterozygous	0.5
VUBe004	111	19	45858113	ERCC2	NM_000400.3	c.1544-4G>A		splice_region_variant,intron_variant	Heterozygous	0.487374
VUBe004	16	5	180038385	FLT4	NM_182925.4	c.3632A>C	p.(Gln1211Pro)	missense_variant	Heterozygous	0.492419
VUBe004	50	5	180038385	FLT4	NM_182925.4	c.3632A>C	p.(Gln1211Pro)	missense_variant	Heterozygous	0.4868
VUBe004	111	5	180038385	FLT4	NM_182925.4	c.3632A>C	p.(Gln1211Pro)	missense_variant	Heterozygous	0.375691
VUBe004	16	1	22176643	HSPG2	NM_001291860.1	c.7340C>T	p.(Ser2447Leu)	missense_variant	Heterozygous	0.488442
VUBe004	50	1	22176643	HSPG2	NM_001291860.1	c.7340C>T	p.(Ser2447Leu)	missense_variant	Heterozygous	0.498612
VUBe004	111	1	22176643	HSPG2	NM_001291860.1	c.7340C>T	p.(Ser2447Leu)	missense_variant	Heterozygous	0.501951
VUBe004	16	1	235972289	LYST	NM_001301365.1	c.1829A>T	p.(His610Leu)	missense_variant	Heterozygous	0.492432
VUBe004	50	1	235972289	LYST	NM_001301365.1	c.1829A>T	p.(His610Leu)	missense_variant	Heterozygous	0.545164
VUBe004	111	1	235972289	LYST	NM_001301365.1	c.1829A>T	p.(His610Leu)	missense_variant	Heterozygous	0.513623
VUBe004	16	7	6027153	PMS2	NM_000535.6	c.1243G>A	p.(Val415Met)	missense_variant	Heterozygous	0.493092
VUBe004	50	7	6027153	PMS2	NM_000535.6	c.1243G>A	p.(Val415Met)	missense_variant	Heterozygous	0.495587
VUBe004	111	7	6027153	PMS2	NM_000535.6	c.1243G>A	p.(Val415Met)	missense_variant	Heterozygous	0.484229
VUBe005	39	5	112177973	APC	NM_000038.5	c.6682A>G	p.(Arg2228Gly)	missense_variant	Heterozygous	0.484299
VUBe005	75	5	112177973	APC	NM_000038.5	c.6682A>G	p.(Arg2228Gly)	missense_variant	Heterozygous	0.51527
VUBe005	89	5	112177973	APC	NM_000038.5	c.6682A>G	p.(Arg2228Gly)	missense_variant	Heterozygous	0.483758
VUBe005	39	23	76954062	ATRX	NM_000489.4	c.189G>A	c.189G>A(p.(Glu63=))	splice_region_variant,synonymous_variant	Heterozygous	1
VUBe005	75	23	76954062	ATRX	NM_000489.4	c.189G>A	c.189G>A(p.(Glu63=))	splice_region_variant,synonymous_variant	Heterozygous	1
VUBe005	89	23	76954062	ATRX	NM_000489.4	c.189G>A	c.189G>A(p.(Glu63=))	splice_region_variant,synonymous_variant	Heterozygous	1
VUBe005	39	5	149456909	CSF1R	NM_005211.3	c.819C>T	c.819C>T(p.(Ala273=))	synonymous_variant	Heterozygous	0.494949
VUBe005	75	5	149456909	CSF1R	NM_005211.3	c.819C>T	c.819C>T(p.(Ala273=))	synonymous_variant	Heterozygous	0.477821
VUBe005	89	5	149456909	CSF1R	NM_005211.3	c.819C>T	c.819C>T(p.(Ala273=))	synonymous_variant	Heterozygous	0.506302
VUBe005	39	8	12957497	DLC1	NM_001348081.1	c.2349T>G	p.(Asn783Lys)	missense_variant	Heterozygous	0.50741
VUBe005	75	8	12957497	DLC1	NM_001348081.1	c.2349T>G	p.(Asn783Lys)	missense_variant	Heterozygous	0.491251
VUBe005	89	8	12957497	DLC1	NM_001348081.1	c.2349T>G	p.(Asn783Lys)	missense_variant	Heterozygous	0.50793
VUBe005	39	19	40354434	FCGBP	NM_003890.2	c.16035G>C	c.16035G>C(p.(Gly5345=))	synonymous_variant	Heterozygous	0.478312
VUBe005	75	19	40354434	FCGBP	NM_003890.2	c.16035G>C	c.16035G>C(p.(Gly5345=))	synonymous_variant	Heterozygous	0.480877
VUBe005	89	19	40354434	FCGBP	NM_003890.2	c.16035G>C	c.16035G>C(p.(Gly5345=))	synonymous_variant	Heterozygous	0.490484
VUBe005	39	1	22161376	HSPG2	NM_001291860.1	c.10519G>A	p.(Val3507Met)	missense_variant	Heterozygous	0.501334
VUBe005	75	1	22161376	HSPG2	NM_001291860.1	c.10519G>A	p.(Val3507Met)	missense_variant	Heterozygous	0.511331
VUBe005	89	1	22161376	HSPG2	NM_001291860.1	c.10519G>A	p.(Val3507Met)	missense_variant	Heterozygous	0.511377
VUBe005	39	15	42955482	STARD9	NM_020759.2	c.872A>G	p.(Gln291Arg)	missense_variant	Heterozygous	0.506456
VUBe005	75	15	42955482	STARD9	NM_020759.2	c.872A>G	p.(Gln291Arg)	missense_variant	Heterozygous	0.511928
VUBe005	89	15	42955482	STARD9	NM_020759.2	c.872A>G	p.(Gln291Arg)	missense_variant	Heterozygous	0.49509
VUBe005	39	16	2134719	TSC2	NM_000548.4	c.4493+3G>A		splice_region_variant,intron_variant	Heterozygous	0.505199
VUBe005	75	16	2134719	TSC2	NM_000548.4	c.4493+3G>A		splice_region_variant,intron_variant	Heterozygous	0.486375
VUBe005	89	16	2134719	TSC2	NM_000548.4	c.4493+3G>A		splice_region_variant,intron_variant	Heterozygous	0.498063
VUBe007	26	4	114264256	ANK2	NM_001148.4	c.4206T>C	c.4206T>C(p.(Ser1402=))	synonymous_variant	Heterozygous	0.493355
VUBe007	40	4	114264256	ANK2	NM_001148.4	c.4206T>C	c.4206T>C(p.(Ser1402=))	synonymous_variant	Heterozygous	0.495186
VUBe007	88	4	114264256	ANK2	NM_001148.4	c.4206T>C	c.4206T>C(p.(Ser1402=))	synonymous_variant	Heterozygous	0.500225
VUBe007	198	4	114264256	ANK2	NM_001148.4	c.4206T>C	c.4206T>C(p.(Ser1402=))	synonymous_variant	Heterozygous	0.46994
VUBe007	208	4	114264256	ANK2	NM_001148.4	c.4206T>C	c.4206T>C(p.(Ser1402=))	synonymous_variant	Heterozygous	0.471714
VUBe007	26	5	112154969	APC	NM_000038.5	c.1240C>T	p.(Arg414Cys)	missense_variant	Heterozygous	0.501974
VUBe007	40	5	112154969	APC	NM_000038.5	c.1240C>T	p.(Arg414Cys)	missense_variant	Heterozygous	0.503817
VUBe007	88	5	112154969	APC	NM_000038.5	c.1240C>T	p.(Arg414Cys)	missense_variant	Heterozygous	0.494978
VUBe007	198	5	112154969	APC	NM_000038.5	c.1240C>T	p.(Arg414Cys)	missense_variant	Heterozygous	0.497823
VUBe007	208	5	112154969	APC	NM_000038.5	c.1240C>T	p.(Arg414Cys)	missense_variant	Heterozygous	0.497966
VUBe007	26	2	142237984	LRP1B	NM_018557.2	c.324C>T	c.324C>T(p.(Asp108=))	synonymous_variant	Heterozygous	0.513513
VUBe007	40	2	142237984	LRP1B	NM_018557.2	c.324C>T	c.324C>T(p.(Asp108=))	synonymous_variant	Heterozygous	0.508523
VUBe007	88	2	142237984	LRP1B	NM_018557.2	c.324C>T	c.324C>T(p.(Asp108=))	synonymous_variant	Heterozygous	0.487434
VUBe007	198	2	142237984	LRP1B	NM_018557.2	c.324C>T	c.324C>T(p.(Asp108=))	synonymous_variant	Heterozygous	0.480864
VUBe007	208	2	142237984	LRP1B	NM_018557.2	c.324C>T	c.324C>T(p.(Asp108=))	synonymous_variant	Heterozygous	0.486037
VUBe007	26	12	40687428	LRRK2	NM_198578.3	c.2771G>A	p.(Arg924His)	missense_variant	Heterozygous	0.475225
VUBe007	40	12	40687428	LRRK2	NM_198578.3	c.2771G>A	p.(Arg924His)	missense_variant	Heterozygous	0.446809
VUBe007	88	12	40687428	LRRK2	NM_198578.3	c.2771G>A	p.(Arg924His)	missense_variant	Heterozygous	0.462238
VUBe007	198	12	40687428	LRRK2	NM_198578.3	c.2771G>A	p.(Arg924His)	missense_variant	Heterozygous	0.433193
VUBe007	208	12	40687428	LRRK2	NM_198578.3	c.2771G>A	p.(Arg924His)	missense_variant	Heterozygous	0.486613
VUBe007	26	22	30090754	NF2	NM_000268.3	c.1751G>A	p.(Ser584Asn)	missense_variant	Heterozygous	0.519398
VUBe007	40	22	30090754	NF2	NM_000268.3	c.1751G>A	p.(Ser584Asn)	missense_variant	Heterozygous	0.497457
VUBe007	88	22	30090754	NF2	NM_000268.3	c.1751G>A	p.(Ser584Asn)	missense_variant	Heterozygous	0.482198
VUBe007	198	22	30090754	NF2	NM_000268.3	c.1751G>A	p.(Ser584Asn)	missense_variant	Heterozygous	0.503691
VUBe007	208	22	30090754	NF2	NM_000268.3	c.1751G>A	p.(Ser584Asn)	missense_variant	Heterozygous	0.492178
VUBe007	26	8	103372822	UBR5	NM_015902.5	c.259_261del	p.(Asn87del)	inframe_deletion	Heterozygous	0.505882
VUBe007	40	8	103372822	UBR5	NM_015902.5	c.259_261del	p.(Asn87del)	inframe_deletion	Heterozygous	0.475548
VUBe007	88	8	103372822	UBR5	NM_015902.5	c.259_261del	p.(Asn87del)	inframe_deletion	Heterozygous	0.466706
VUBe007	198	8	103372822	UBR5	NM_015902.5	c.259_261del	p.(Asn87del)	inframe_deletion	Heterozygous	0.463636
VUBe007	208	8	103372822	UBR5	NM_015902.5	c.259_261del	p.(Asn87del)	inframe_deletion	Heterozygous	0.486921
VUBe014	20	3	52437440	BAP1	NM_004656.3	c.1721C>T	p.(Ala574Val)	missense_variant	Heterozygous	0.491043
VUBe014	50	3	52437440	BAP1	NM_004656.3	c.1721C>T	p.(Ala574Val)	missense_variant	Heterozygous	0.493655
VUBe014	88	3	52437440	BAP1	NM_004656.3	c.1721C>T	p.(Ala574Val)	missense_variant	Heterozygous	0.504878
VUBe014	20	13	32910443	BRCA2	NM_000059.3	c.1951G>T	p.(Asp651Tyr)	missense_variant	Heterozygous	0.497041
VUBe014	50	13	32910443	BRCA2	NM_000059.3	c.1951G>T	p.(Asp651Tyr)	missense_variant	Heterozygous	0.520988
VUBe014	88	13	32910443	BRCA2	NM_000059.3	c.1951G>T	p.(Asp651Tyr)	missense_variant	Heterozygous	0.484976
VUBe014	20	6	41908302	CCND3	NM_001760.4	c.220G>C	p.(Glu74Gln)	missense_variant	Heterozygous	0.481193
VUBe014	50	6	41908302	CCND3	NM_001760.4	c.220G>C	p.(Glu74Gln)	missense_variant	Heterozygous	0.498706
VUBe014	88	6	41908302	CCND3	NM_001760.4	c.220G>C	p.(Glu74Gln)	missense_variant	Heterozygous	0.494505
VUBe014	20	16	11001293	CIITA	NM_000246.3	c.1944A>T	c.1944A>T(p.(Ala648=))	synonymous_variant	Heterozygous	0.50406
VUBe014	50	16	11001293	CIITA	NM_000246.3	c.1944A>T	c.1944A>T(p.(Ala648=))	synonymous_variant	Heterozygous	0.495612
VUBe014	88	16	11001293	CIITA	NM_000246.3	c.1944A>T	c.1944A>T(p.(Ala648=))	synonymous_variant	Heterozygous	0.485643
VUBe014	20	1	36935369	CSF3R	NM_156039.3	c.1358A>G	p.(Asn453Ser)	missense_variant	Heterozygous	0.465404
VUBe014	50	1	36935369	CSF3R	NM_156039.3	c.1358A>G	p.(Asn453Ser)	missense_variant	Heterozygous	0.498574
VUBe014	88	1	36935369	CSF3R	NM_156039.3	c.1358A>G	p.(Asn453Ser)	missense_variant	Heterozygous	0.489189
VUBe014	20	8	113484899	CSMD3	NM_198123.1	c.5316T>C	c.5316T>C(p.(Thr1772=))	synonymous_variant	Heterozygous	0.465879
VUBe014	50	8	113484899	CSMD3	NM_198123.1	c.5316T>C	c.5316T>C(p.(Thr1772=))	synonymous_variant	Heterozygous	0.439716
VUBe014	88	8	113484899	CSMD3	NM_198123.1	c.5316T>C	c.5316T>C(p.(Thr1772=))	synonymous_variant	Heterozygous	0.484746
VUBe014	20	8	13356799	DLC1	NM_001348081.1	c.782C>T	p.(Pro261Leu)	missense_variant	Heterozygous	0.494665
VUBe014	50	8	13356799	DLC1	NM_001348081.1	c.782C>T	p.(Pro261Leu)	missense_variant	Heterozygous	0.501057
VUBe014	88	8	13356799	DLC1	NM_001348081.1	c.782C>T	p.(Pro261Leu)	missense_variant	Heterozygous	0.489265
VUBe014	20	2	212295835	ERBB4	NM_005235.2	c.2488-10T>C		intron_variant	Heterozygous	0.479821
VUBe014	50	2	212295835	ERBB4	NM_005235.2	c.2488-10T>C		intron_variant	Heterozygous	0.453674
VUBe014	88	2	212295835	ERBB4	NM_005235.2	c.2488-10T>C		intron_variant	Heterozygous	0.501119
VUBe014	20	19	40380648	FCGBP	NM_003890.2	c.10667C>T	p.(Pro3556Leu)	missense_variant	Heterozygous	0.468604
VUBe014	50	19	40380648	FCGBP	NM_003890.2	c.10667C>T	p.(Pro3556Leu)	missense_variant	Heterozygous	0.487395
VUBe014	88	19	40380648	FCGBP	NM_003890.2	c.10667C>T	p.(Pro3556Leu)	missense_variant	Heterozygous	0.454225
VUBe014	20	19	3110284	GNA11	NM_002067.4	c.274C>T	p.(Arg92Trp)	missense_variant	Heterozygous	0.486158
VUBe014	50	19	3110284	GNA11	NM_002067.4	c.274C>T	p.(Arg92Trp)	missense_variant	Heterozygous	0.467008
VUBe014	88	19	3110284	GNA11	NM_002067.4	c.274C>T	p.(Arg92Trp)	missense_variant	Heterozygous	0.476764
VUBe014	20	20	57429462	GNAS	NM_080425.3	c.1142C>T	p.(Pro381Leu)	missense_variant	Heterozygous	0.509238
VUBe014	50	20	57429462	GNAS	NM_080425.3	c.1142C>T	p.(Pro381Leu)	missense_variant	Heterozygous	0.499537
VUBe014	88	20	57429462	GNAS	NM_080425.3	c.1142C>T	p.(Pro381Leu)	missense_variant	Heterozygous	0.491591
VUBe014	20	7	75687343	MDH2	NM_005918.3	c.376G>A	p.(Ala126Thr)	missense_variant	Heterozygous	0.504202
VUBe014	50	7	75687343	MDH2	NM_005918.3	c.376G>A	p.(Ala126Thr)	missense_variant	Heterozygous	0.472705
VUBe014	88	7	75687343	MDH2	NM_005918.3	c.376G>A	p.(Ala126Thr)	missense_variant	Heterozygous	0.498569
VUBe014	20	9	139400190	NOTCH1	NM_017617.4	c.4158G>A	c.4158G>A(p.(Pro1386=))	synonymous_variant	Heterozygous	0.503597
VUBe014	50	9	139400190	NOTCH1	NM_017617.4	c.4158G>A	c.4158G>A(p.(Pro1386=))	synonymous_variant	Heterozygous	0.526151
VUBe014	88	9	139400190	NOTCH1	NM_017617.4	c.4158G>A	c.4158G>A(p.(Pro1386=))	synonymous_variant	Heterozygous	0.482759
VUBe014	20	7	6017226	PMS2	NM_000535.6	c.2438G>A	p.(Arg813Gln)	missense_variant	Heterozygous	0.43475
VUBe014	50	7	6017226	PMS2	NM_000535.6	c.2438G>A	p.(Arg813Gln)	missense_variant	Heterozygous	0.437831
VUBe014	88	7	6017226	PMS2	NM_000535.6	c.2438G>A	p.(Arg813Gln)	missense_variant	Heterozygous	0.625153
VUBe014	20	17	33443915	RAD51D	NM_002878.3	c.263+1605G>A		intron_variant	Heterozygous	0.491026
VUBe014	50	17	33443915	RAD51D	NM_002878.3	c.263+1605G>A		intron_variant	Heterozygous	0.487479
VUBe014	88	17	33443915	RAD51D	NM_002878.3	c.263+1605G>A		intron_variant	Heterozygous	0.477543
VUBe014	20	9	27197588	TEK	NM_000459.4	c.1900C>T	p.(Leu634Phe)	missense_variant	Heterozygous	0.508205
VUBe014	50	9	27197588	TEK	NM_000459.4	c.1900C>T	p.(Leu634Phe)	missense_variant	Heterozygous	0.51027
VUBe014	88	9	27197588	TEK	NM_000459.4	c.1900C>T	p.(Leu634Phe)	missense_variant	Heterozygous	0.5
VUBe014	20	3	179424843	USP13	NM_003940.2	c.599A>G	p.(Asn200Ser)	missense_variant	Heterozygous	0.504604
VUBe014	50	3	179424843	USP13	NM_003940.2	c.599A>G	p.(Asn200Ser)	missense_variant	Heterozygous	0.484849
VUBe014	88	3	179424843	USP13	NM_003940.2	c.599A>G	p.(Asn200Ser)	missense_variant	Heterozygous	0.500763
VUBe019	26	19	40739826	AKT2	NM_001626.5	c.1399C>T	p.(Arg467Trp)	missense_variant	Heterozygous	0.482077
VUBe019	60	19	40739826	AKT2	NM_001626.5	c.1399C>T	p.(Arg467Trp)	missense_variant	Heterozygous	0.477465
VUBe019	79	19	40739826	AKT2	NM_001626.5	c.1399C>T	p.(Arg467Trp)	missense_variant	Heterozygous	0.477415
VUBe019	26	9	370256	DOCK8	NM_203447.3	c.1824T>A	c.1824T>A(p.(Pro608=))	synonymous_variant	Heterozygous	0.478038
VUBe019	60	9	370256	DOCK8	NM_203447.3	c.1824T>A	c.1824T>A(p.(Pro608=))	synonymous_variant	Heterozygous	0.461017
VUBe019	79	9	370256	DOCK8	NM_203447.3	c.1824T>A	c.1824T>A(p.(Pro608=))	synonymous_variant	Heterozygous	0.499511
VUBe019	26	4	187629093	FAT1	NM_005245.3	c.1889T>C	p.(Leu630Pro)	missense_variant	Heterozygous	0.503826
VUBe019	60	4	187629093	FAT1	NM_005245.3	c.1889T>C	p.(Leu630Pro)	missense_variant	Heterozygous	0.463104
VUBe019	79	4	187629093	FAT1	NM_005245.3	c.1889T>C	p.(Leu630Pro)	missense_variant	Heterozygous	0.493522
VUBe019	26	19	40373997	FCGBP	NM_003890.2	c.12081G>A	c.12081G>A(p.(Lys4027=))	synonymous_variant	Heterozygous	0.463834
VUBe019	60	19	40373997	FCGBP	NM_003890.2	c.12081G>A	c.12081G>A(p.(Lys4027=))	synonymous_variant	Heterozygous	0.413187
VUBe019	79	19	40373997	FCGBP	NM_003890.2	c.12081G>A	c.12081G>A(p.(Lys4027=))	synonymous_variant	Heterozygous	0.458107
VUBe019	26	17	17129618	FLCN	NM_144997.5	c.268G>T	p.(Ala90Ser)	missense_variant	Heterozygous	0.491172
VUBe019	60	17	17129618	FLCN	NM_144997.5	c.268G>T	p.(Ala90Ser)	missense_variant	Heterozygous	0.476987
VUBe019	79	17	17129618	FLCN	NM_144997.5	c.268G>T	p.(Ala90Ser)	missense_variant	Heterozygous	0.497257
VUBe019	26	23	48652486	GATA1	NM_002049.3	c.1157T>C	p.(Leu386Pro)	missense_variant	Heterozygous	0.44244
VUBe019	60	23	48652486	GATA1	NM_002049.3	c.1157T>C	p.(Leu386Pro)	missense_variant	Heterozygous	0.477341
VUBe019	79	23	48652486	GATA1	NM_002049.3	c.1157T>C	p.(Leu386Pro)	missense_variant	Heterozygous	0.475152
VUBe019	26	2	48030645	MSH6	NM_000179.2	c.3259C>T	p.(Pro1087Ser)	missense_variant	Heterozygous	0.490196
VUBe019	60	2	48030645	MSH6	NM_000179.2	c.3259C>T	p.(Pro1087Ser)	missense_variant	Heterozygous	0.51087
VUBe019	79	2	48030645	MSH6	NM_000179.2	c.3259C>T	p.(Pro1087Ser)	missense_variant	Heterozygous	0.509888
VUBe019	26	9	139400085	NOTCH1	NM_017617.4	c.4263C>T	c.4263C>T(p.(Asn1421=))	synonymous_variant	Heterozygous	0.50756
VUBe019	60	9	139400085	NOTCH1	NM_017617.4	c.4263C>T	c.4263C>T(p.(Asn1421=))	synonymous_variant	Heterozygous	0.500467
VUBe019	79	9	139400085	NOTCH1	NM_017617.4	c.4263C>T	c.4263C>T(p.(Asn1421=))	synonymous_variant	Heterozygous	0.501557
VUBe019	26	7	6026632	PMS2	NM_000535.6	c.1764T>C	c.1764T>C(p.(Ser588=))	synonymous_variant	Heterozygous	0.484605
VUBe019	60	7	6026632	PMS2	NM_000535.6	c.1764T>C	c.1764T>C(p.(Ser588=))	synonymous_variant	Heterozygous	0.498607
VUBe019	79	7	6026632	PMS2	NM_000535.6	c.1764T>C	c.1764T>C(p.(Ser588=))	synonymous_variant	Heterozygous	0.502756
VUBe019	26	19	50905071	POLD1	NM_001308632.1	c.353C>T	p.(Ser118Phe)	missense_variant	Heterozygous	0.493492
VUBe019	60	19	50905071	POLD1	NM_001308632.1	c.353C>T	p.(Ser118Phe)	missense_variant	Heterozygous	0.475465
VUBe019	79	19	50905071	POLD1	NM_001308632.1	c.353C>T	p.(Ser118Phe)	missense_variant	Heterozygous	0.5086
VUBe019	26	2	61729180	XPO1	NM_003400.3	c.364-5C>T		splice_region_variant,intron_variant	Heterozygous	0.441544
VUBe019	60	2	61729180	XPO1	NM_003400.3	c.364-5C>T		splice_region_variant,intron_variant	Heterozygous	0.414062
VUBe019	79	2	61729180	XPO1	NM_003400.3	c.364-5C>T		splice_region_variant,intron_variant	Heterozygous	0.461433
VUBe024	25	16	67694183	ACD	NM_001082486.1	c.199G>C	p.(Gly67Arg)	missense_variant	Heterozygous	0.502704
VUBe024	43	16	67694183	ACD	NM_001082486.1	c.199G>C	p.(Gly67Arg)	missense_variant	Heterozygous	0.490312
VUBe024	75	16	67694183	ACD	NM_001082486.1	c.199G>C	p.(Gly67Arg)	missense_variant	Heterozygous	0.491377
VUBe024	25	13	73336186	DIS3	NM_014953.4	c.2217G>T	c.2217G>T(p.(Leu739=))	synonymous_variant	Heterozygous	0.50102
VUBe024	43	13	73336186	DIS3	NM_014953.4	c.2217G>T	c.2217G>T(p.(Leu739=))	synonymous_variant	Heterozygous	0.502941
VUBe024	75	13	73336186	DIS3	NM_014953.4	c.2217G>T	c.2217G>T(p.(Leu739=))	synonymous_variant	Heterozygous	0.492849
VUBe024	25	8	12950337	DLC1	NM_001348081.1	c.3527-3C>T		splice_region_variant,intron_variant	Heterozygous	0.497141
VUBe024	43	8	12950337	DLC1	NM_001348081.1	c.3527-3C>T		splice_region_variant,intron_variant	Heterozygous	0.481111
VUBe024	75	8	12950337	DLC1	NM_001348081.1	c.3527-3C>T		splice_region_variant,intron_variant	Heterozygous	0.475975
VUBe024	25	1	150551377	MCL1	NM_021960.4	c.630G>A	c.630G>A(p.(Leu210=))	synonymous_variant	Heterozygous	0.504676
VUBe024	43	1	150551377	MCL1	NM_021960.4	c.630G>A	c.630G>A(p.(Leu210=))	synonymous_variant	Heterozygous	0.480385
VUBe024	75	1	150551377	MCL1	NM_021960.4	c.630G>A	c.630G>A(p.(Leu210=))	synonymous_variant	Heterozygous	0.666341
VUBe024	25	6	152674577	SYNE1	NM_182961.3	c.11083-9C>T		intron_variant	Heterozygous	0.485588
VUBe024	43	6	152674577	SYNE1	NM_182961.3	c.11083-9C>T		intron_variant	Heterozygous	0.483085
VUBe024	75	6	152674577	SYNE1	NM_182961.3	c.11083-9C>T		intron_variant	Heterozygous	0.499792
VUBe024	25	7	98527682	TRRAP	NM_001244580.1	c.3246T>C	c.3246T>C(p.(Asn1082=))	synonymous_variant	Heterozygous	0.490801
VUBe024	43	7	98527682	TRRAP	NM_001244580.1	c.3246T>C	c.3246T>C(p.(Asn1082=))	synonymous_variant	Heterozygous	0.49927
VUBe024	75	7	98527682	TRRAP	NM_001244580.1	c.3246T>C	c.3246T>C(p.(Asn1082=))	synonymous_variant	Heterozygous	0.485089
VUBe026	11	21	45714337	AIRE	NM_000383.3	c.1454A>T	p.(Glu485Val)	missense_variant	Heterozygous	0.497038
VUBe026	35	21	45714337	AIRE	NM_000383.3	c.1454A>T	p.(Glu485Val)	missense_variant	Heterozygous	0.441986
VUBe026	39	21	45714337	AIRE	NM_000383.3	c.1454A>T	p.(Glu485Val)	missense_variant	Heterozygous	0.477226
VUBe026	54	21	45714337	AIRE	NM_000383.3	c.1454A>T	p.(Glu485Val)	missense_variant	Heterozygous	0.498824
VUBe026	11	9	22008958	CDKN2B	NM_004936.3	c.-6T>C		5_prime_UTR_variant	Heterozygous	0.698973
VUBe026	35	9	22008958	CDKN2B	NM_004936.3	c.-6T>C		5_prime_UTR_variant	Heterozygous	0.728643
VUBe026	39	9	22008958	CDKN2B	NM_004936.3	c.-6T>C		5_prime_UTR_variant	Heterozygous	0.740677
VUBe026	54	9	22008958	CDKN2B	NM_004936.3	c.-6T>C		5_prime_UTR_variant	Heterozygous	0.720572
VUBe026	11	9	304652	DOCK8	NM_203447.3	c.476C>T	p.(Pro159Leu)	missense_variant	Heterozygous	0.275793
VUBe026	35	9	304652	DOCK8	NM_203447.3	c.476C>T	p.(Pro159Leu)	missense_variant	Heterozygous	0.24174
VUBe026	39	9	304652	DOCK8	NM_203447.3	c.476C>T	p.(Pro159Leu)	missense_variant	Heterozygous	0.248479
VUBe026	54	9	304652	DOCK8	NM_203447.3	c.476C>T	p.(Pro159Leu)	missense_variant	Heterozygous	0.227772
VUBe026	11	22	41489115	EP300	NM_001429.3	c.94+13A>G		intron_variant	Heterozygous	0.486822
VUBe026	35	22	41489115	EP300	NM_001429.3	c.94+13A>G		intron_variant	Heterozygous	0.484638
VUBe026	39	22	41489115	EP300	NM_001429.3	c.94+13A>G		intron_variant	Heterozygous	0.47198
VUBe026	54	22	41489115	EP300	NM_001429.3	c.94+13A>G		intron_variant	Heterozygous	0.481305
VUBe026	11	22	23237781	IGLL5	NM_001178126.1	c.552C>T	c.552C>T(p.(Pro184=))	synonymous_variant	Heterozygous	0.433559
VUBe026	35	22	23237781	IGLL5	NM_001178126.1	c.552C>T	c.552C>T(p.(Pro184=))	synonymous_variant	Heterozygous	0.419178
VUBe026	39	22	23237781	IGLL5	NM_001178126.1	c.552C>T	c.552C>T(p.(Pro184=))	synonymous_variant	Heterozygous	0.419517
VUBe026	54	22	23237781	IGLL5	NM_001178126.1	c.552C>T	c.552C>T(p.(Pro184=))	synonymous_variant	Heterozygous	0.424138
VUBe026	11	12	49434270	KMT2D	NM_003482.3	c.7283G>A	p.(Arg2428Gln)	missense_variant	Heterozygous	0.47751
VUBe026	35	12	49434270	KMT2D	NM_003482.3	c.7283G>A	p.(Arg2428Gln)	missense_variant	Heterozygous	0.484067
VUBe026	39	12	49434270	KMT2D	NM_003482.3	c.7283G>A	p.(Arg2428Gln)	missense_variant	Heterozygous	0.503953
VUBe026	54	12	49434270	KMT2D	NM_003482.3	c.7283G>A	p.(Arg2428Gln)	missense_variant	Heterozygous	0.485132
VUBe026	11	2	141283492	LRP1B	NM_018557.2	c.7947C>T	c.7947C>T(p.(Thr2649=))	synonymous_variant	Heterozygous	0.490874
VUBe026	35	2	141283492	LRP1B	NM_018557.2	c.7947C>T	c.7947C>T(p.(Thr2649=))	synonymous_variant	Heterozygous	0.481179
VUBe026	39	2	141283492	LRP1B	NM_018557.2	c.7947C>T	c.7947C>T(p.(Thr2649=))	synonymous_variant	Heterozygous	0.491731
VUBe026	54	2	141283492	LRP1B	NM_018557.2	c.7947C>T	c.7947C>T(p.(Thr2649=))	synonymous_variant	Heterozygous	0.493624
VUBe026	11	9	139391670	NOTCH1	NM_017617.4	c.6521A>G	p.(Lys2174Arg)	missense_variant	Heterozygous	0.495293
VUBe026	35	9	139391670	NOTCH1	NM_017617.4	c.6521A>G	p.(Lys2174Arg)	missense_variant	Heterozygous	0.496626
VUBe026	39	9	139391670	NOTCH1	NM_017617.4	c.6521A>G	p.(Lys2174Arg)	missense_variant	Heterozygous	0.468085
VUBe026	54	9	139391670	NOTCH1	NM_017617.4	c.6521A>G	p.(Lys2174Arg)	missense_variant	Heterozygous	0.497835
VUBe026	11	17	33444065	RAD51D	NM_002878.3	c.263+1455del		intron_variant	Heterozygous	0.50663
VUBe026	35	17	33444065	RAD51D	NM_002878.3	c.263+1455del		intron_variant	Heterozygous	0.466844
VUBe026	39	17	33444065	RAD51D	NM_002878.3	c.263+1455del		intron_variant	Heterozygous	0.468
VUBe026	54	17	33444065	RAD51D	NM_002878.3	c.263+1455del		intron_variant	Heterozygous	0.486446
